# Supplementary material for: Haplotype-resolved assembly of a pig genome using single-sperm sequencing
Source: Commun Biol. 2024 Jun 18;7:738. doi: 10.1038/s42003-024-06397-x (PMC11189477; doi:10.1038/s42003-024-06397-x)
Supplement: Supplementary file 3 — Supplementary Data 1 [file 42003_2024_6397_MOESM3_ESM.xlsx]

## Sheet: Sheet1
Supplementary Data 1. The bin markers of the sperm population.
Chromosome ID	Position(100Kb)	117	125	12B	131	134	135	136	137	138	14-57	17-111	17-133	17-80	18-191	18-200	201A	204B	207D	210A	211D	213A	215B	218	222	225B	227	230D	233D	237B	239D	23D	243	246	247	248	24D	252	259	25D	262	267	271	272	273	286	291	293	294
chr01	10	A	A	A	B	B	A	B	B	A	B	B	B	A	B	B	B	B	A	A	B	A	B	A	B	B	A	B	B	A	A	B	B	A	B	A	B	A	A	B	A	A	A	A	A	A	A	A	A
chr01	22	A	A	A	B	B	A	B	B	A	B	B	B	A	B	B	B	B	A	A	B	B	B	A	B	B	A	B	B	A	A	B	B	A	B	A	B	A	A	B	A	A	A	A	A	A	A	A	A
chr01	25	A	A	A	B	B	A	B	B	A	B	B	B	A	B	B	B	B	B	A	B	B	B	A	B	B	A	B	B	A	A	B	B	A	B	A	B	A	A	B	A	A	A	A	A	A	A	A	A
chr01	29	A	A	A	B	B	A	B	B	A	B	B	B	A	B	B	B	B	B	A	B	B	B	A	B	B	A	B	B	A	A	B	B	A	B	A	B	A	A	B	A	A	A	A	A	A	A	A	A
chr01	47	A	A	A	B	B	A	B	B	A	B	B	B	A	B	B	B	B	B	A	B	B	B	A	B	B	A	B	B	A	A	B	B	A	B	A	B	A	A	B	A	A	A	A	A	A	A	A	A
chr01	51	A	A	A	B	B	A	B	B	A	B	B	B	A	B	B	B	B	B	A	B	B	B	A	B	B	A	B	B	A	A	B	B	A	B	A	B	A	A	B	A	A	A	A	A	A	A	A	B
chr01	60	A	A	A	B	B	A	B	B	A	B	B	B	A	B	B	B	B	B	A	B	B	B	A	B	B	A	B	B	A	A	B	B	A	B	A	B	A	A	B	A	A	A	A	A	A	A	A	B
chr01	62	A	A	A	B	B	A	B	B	A	B	B	B	A	B	B	B	B	B	A	B	B	B	A	B	B	A	B	B	A	A	B	B	A	B	A	B	A	A	B	A	A	A	A	A	A	A	B	B
chr01	64	A	A	A	B	B	A	B	B	A	A	B	B	A	B	B	B	B	B	A	B	B	B	A	B	B	A	B	B	A	A	B	B	A	B	A	B	A	A	B	A	A	A	A	A	A	A	B	B
chr01	69	A	A	A	B	B	A	B	B	A	A	B	B	A	B	B	B	A	B	A	B	B	B	A	B	B	A	B	B	A	A	B	B	A	B	A	B	A	A	B	A	A	A	A	A	A	A	B	B
chr01	73	A	A	A	B	B	A	B	B	A	A	B	B	A	B	B	B	A	B	A	B	B	B	A	B	B	A	B	B	A	A	B	B	A	B	A	B	A	A	B	A	A	A	A	A	A	A	B	B
chr01	85	A	A	A	B	B	A	B	B	A	A	B	B	A	B	B	B	A	B	A	B	B	A	A	B	B	A	B	B	A	A	B	B	A	B	A	B	A	A	B	A	A	A	A	A	A	A	B	B
chr01	92	A	A	A	B	B	A	B	B	A	A	B	B	A	B	B	B	A	B	A	B	B	A	A	B	B	A	B	B	A	A	B	B	A	B	A	B	A	A	B	A	A	A	A	A	A	A	B	B
chr01	96	A	A	A	B	B	A	B	B	A	A	B	B	A	B	B	B	A	B	A	B	B	A	A	B	B	A	B	B	A	A	B	B	A	B	A	B	A	A	B	A	A	A	A	A	A	A	B	B
chr01	99	A	A	A	B	B	A	B	B	A	A	B	B	A	B	B	B	A	B	A	B	B	A	A	B	B	A	B	B	A	A	B	B	A	B	A	B	A	A	B	A	A	A	A	A	A	A	B	B
chr01	103	A	A	A	B	B	A	B	B	A	A	B	B	A	B	B	B	A	B	A	B	B	A	A	B	B	A	B	B	B	A	B	B	A	B	A	B	A	A	B	A	A	A	A	A	A	A	B	B
chr01	109	A	A	A	B	B	A	B	B	A	A	B	B	A	B	B	B	A	B	A	B	B	A	A	B	B	A	B	B	B	A	B	B	A	B	A	B	B	A	B	A	A	A	A	A	A	A	B	B
chr01	114	A	A	A	B	B	A	B	B	A	A	B	B	B	B	B	B	A	B	A	B	B	A	A	B	B	A	B	A	B	A	B	B	A	B	A	B	B	A	B	A	A	A	A	A	A	A	B	B
chr01	123	A	A	A	B	B	A	B	B	A	A	B	B	B	B	B	B	A	B	A	B	B	A	A	B	B	A	B	A	B	A	B	B	A	B	A	B	B	A	B	A	A	A	B	A	A	A	B	B
chr01	127	A	A	A	B	B	A	B	B	A	A	B	B	B	B	B	B	A	B	A	B	B	A	A	B	B	A	B	A	B	A	B	B	A	B	A	B	B	A	B	A	A	A	B	A	A	A	B	B
chr01	143	A	A	A	B	B	A	B	B	A	A	B	B	B	B	B	B	A	B	A	B	B	A	A	B	B	A	B	A	B	A	B	B	A	B	A	B	B	A	B	A	A	A	B	A	A	A	B	B
chr01	145	A	A	A	B	B	A	B	B	A	A	B	B	B	B	B	B	A	B	A	B	B	A	A	B	B	A	B	A	B	A	B	B	A	B	A	B	B	A	B	A	A	A	B	A	A	A	B	B
chr01	148	A	A	A	B	B	A	B	B	A	A	B	B	B	B	B	B	A	B	A	B	B	A	A	B	B	A	B	A	B	A	B	B	A	B	A	B	B	A	B	A	A	A	B	A	A	A	B	B
chr01	152	A	A	A	B	B	A	B	B	B	A	B	B	B	B	B	B	A	B	A	B	B	A	A	B	B	A	B	A	B	A	B	B	A	B	A	B	B	A	B	A	A	A	B	A	A	A	B	B
chr01	179	A	A	A	B	B	A	B	B	B	A	B	B	B	B	B	B	A	B	A	B	B	A	A	B	B	A	B	A	B	A	B	B	A	B	A	B	B	A	A	A	A	A	B	A	A	A	B	B
chr01	188	A	A	A	B	B	A	B	B	B	A	B	B	B	B	B	B	A	B	A	B	B	A	A	B	B	A	B	A	B	A	B	B	A	B	A	B	B	A	A	A	A	A	B	A	A	A	B	B
chr01	206	A	A	A	B	B	A	B	B	B	A	B	B	B	B	B	B	A	B	A	B	B	A	A	B	B	A	B	A	B	A	B	B	A	B	A	B	B	A	A	A	A	A	B	A	A	A	B	B
chr01	214	A	A	A	B	B	A	B	B	B	A	B	B	B	B	B	B	A	B	A	B	B	A	A	B	B	A	B	A	B	A	B	B	A	B	A	B	B	A	A	A	A	A	B	A	A	A	B	B
chr01	218	A	A	A	B	B	A	B	B	B	A	B	B	B	B	B	B	A	B	A	B	B	A	A	B	B	A	B	A	B	A	B	B	A	B	A	B	B	A	A	A	A	A	B	A	A	A	B	B
chr01	221	A	A	A	B	B	A	B	B	B	A	B	B	B	B	B	B	A	B	A	B	B	A	A	B	B	A	B	A	B	A	B	B	A	B	A	B	B	A	A	A	A	A	B	A	A	A	B	B
chr01	261	A	A	A	B	B	A	B	B	B	A	B	B	B	B	B	B	A	B	A	B	B	A	A	B	B	A	B	A	B	A	B	B	A	B	A	B	B	A	A	A	A	A	B	A	A	A	B	B
chr01	269	A	A	A	B	B	A	B	B	B	A	B	B	B	B	B	B	A	B	A	B	B	A	A	B	B	A	B	A	B	A	A	B	A	B	A	B	B	A	A	A	A	A	B	A	A	A	B	B
chr01	302	A	A	A	B	B	A	B	B	B	A	B	B	B	B	B	B	A	B	A	B	B	A	A	B	B	A	B	A	B	A	A	B	A	B	A	B	B	A	A	A	A	A	B	A	A	A	B	B
chr01	303	A	B	A	B	A	A	B	B	B	A	B	B	B	B	A	B	A	B	B	B	B	A	A	B	B	A	B	A	B	A	A	B	A	B	A	B	B	A	A	A	A	B	B	A	A	A	B	B
chr01	374	A	B	A	B	A	A	B	B	B	A	B	B	B	B	A	B	A	B	B	B	B	A	A	B	B	A	A	A	B	A	A	B	A	B	A	B	B	A	A	A	A	B	B	A	A	A	B	B
chr01	376	A	B	A	B	A	A	B	B	B	A	B	B	B	B	A	B	A	B	B	B	B	A	A	B	B	A	A	A	B	A	A	B	A	B	A	B	B	A	A	A	B	B	B	A	A	A	B	B
chr01	385	A	B	A	B	A	A	B	B	B	A	B	B	B	B	A	B	A	B	B	B	B	A	A	B	B	A	A	A	B	A	A	B	A	B	A	B	B	A	A	A	B	B	B	A	A	A	B	B
chr01	403	A	B	A	B	A	A	B	B	B	A	B	B	B	B	A	B	A	B	B	B	B	A	A	B	B	A	A	A	B	A	A	B	A	B	A	B	B	A	A	A	B	B	B	A	A	A	B	B
chr01	436	A	B	A	B	A	A	B	B	B	A	B	B	B	B	A	B	A	B	B	B	B	A	A	B	B	A	A	A	B	A	A	B	A	B	A	B	A	A	A	A	B	B	B	A	A	A	B	B
chr01	461	A	B	A	B	A	A	B	B	B	A	B	B	B	B	A	B	A	B	B	B	B	A	A	B	B	A	A	A	B	A	A	B	A	B	A	B	A	A	A	A	B	B	B	B	B	A	B	B
chr01	480	A	B	A	B	A	A	B	B	B	A	B	B	B	B	A	B	A	B	B	B	B	A	A	B	B	A	A	A	B	A	A	B	A	B	A	B	B	A	A	A	B	B	B	B	B	A	B	B
chr01	500	A	B	A	B	A	A	B	B	B	A	B	B	B	B	A	B	A	B	B	B	B	A	A	B	B	A	A	A	B	A	A	B	A	B	A	B	B	A	A	A	B	B	B	B	B	A	B	B
chr01	524	A	B	A	B	A	A	B	B	B	A	B	B	B	B	A	B	A	B	B	B	B	A	A	B	B	A	A	A	B	A	A	B	A	B	A	B	B	A	A	A	B	B	A	B	B	A	B	B
chr01	561	A	B	A	B	A	A	B	B	B	A	B	B	B	B	A	B	A	B	B	B	B	A	A	B	B	A	A	A	B	A	A	B	A	B	A	B	B	A	A	A	B	B	A	B	B	A	B	B
chr01	572	A	B	A	B	A	A	A	B	B	A	B	B	B	B	A	B	A	B	B	B	B	A	A	B	B	A	A	A	B	A	A	B	A	B	A	B	B	A	A	A	B	B	A	B	B	A	B	B
chr01	665	A	B	A	B	A	A	A	B	B	A	B	B	B	B	A	B	A	B	B	B	B	A	A	B	B	A	A	A	B	A	A	B	A	B	A	B	B	A	A	A	B	B	A	B	B	A	B	B
chr01	667	A	B	A	A	A	A	A	B	B	A	B	B	B	B	A	B	A	B	B	B	B	A	A	B	B	A	A	A	B	A	A	B	A	B	A	B	B	A	A	A	B	B	A	B	B	A	B	B
chr01	668	A	B	A	A	A	A	A	B	B	A	B	B	B	B	A	B	A	B	B	B	B	A	A	B	B	A	A	A	B	A	A	B	A	B	A	B	B	A	A	A	B	B	A	B	B	A	B	B
chr01	786	A	B	A	A	A	A	A	B	B	A	B	B	B	B	A	B	A	B	B	B	B	A	A	B	B	A	A	A	B	A	A	B	A	B	A	B	B	A	A	A	B	B	A	B	B	A	A	B
chr01	803	A	B	A	A	A	A	A	B	B	A	B	B	B	B	A	B	A	B	B	A	B	A	A	B	B	A	A	A	B	A	A	B	A	B	A	B	B	A	A	A	B	B	A	B	B	A	A	B
chr01	935	A	B	A	A	A	A	A	B	B	A	B	B	B	B	A	B	A	B	B	A	B	A	A	B	B	A	A	A	B	A	B	B	A	B	A	B	B	A	A	A	B	B	A	B	B	A	A	B
chr01	936	A	B	A	A	A	A	A	B	B	A	B	B	B	B	A	B	A	B	B	A	B	A	A	B	B	A	A	A	B	A	B	B	A	B	A	B	B	A	A	A	B	B	A	B	B	A	A	B
chr01	937	A	B	A	A	A	A	A	B	B	B	B	B	B	B	A	B	A	B	B	A	B	A	A	B	B	A	A	A	B	A	A	B	A	B	A	B	B	A	A	A	B	B	A	B	B	A	A	B
chr01	978	A	B	A	A	A	A	A	B	B	B	B	B	B	B	A	B	A	B	B	A	B	A	A	B	B	A	A	A	B	A	A	B	A	B	A	B	B	A	B	A	B	B	A	B	B	A	A	B
chr01	1017	A	B	A	A	A	A	A	B	B	B	B	B	B	B	A	B	A	B	B	A	B	A	A	B	B	A	A	A	B	A	A	B	A	B	A	B	B	A	B	A	B	B	A	B	B	A	A	B
chr01	1044	A	B	A	A	A	A	A	B	B	B	B	B	B	B	A	B	A	B	B	A	B	A	A	B	B	A	A	A	B	A	A	B	A	B	A	B	B	A	B	A	B	B	A	B	B	A	A	B
chr01	1054	A	B	A	A	A	A	A	B	B	B	B	B	B	B	B	B	A	B	B	A	B	A	A	B	B	A	A	A	B	A	A	B	A	B	A	B	B	A	B	A	B	B	A	B	B	A	A	B
chr01	1074	A	B	A	A	A	A	A	B	B	B	B	B	B	B	B	B	A	B	B	A	B	A	A	B	B	A	A	A	B	A	A	B	A	B	A	B	B	A	B	A	B	B	A	B	B	A	A	B
chr01	1107	A	B	A	A	A	A	A	B	B	B	B	A	B	B	B	B	A	B	B	A	B	A	A	B	B	A	A	A	B	A	A	B	A	B	A	B	B	A	B	A	B	B	A	B	B	A	A	B
chr01	1155	A	B	A	A	A	B	A	B	B	B	B	A	B	B	B	B	A	B	B	A	B	A	A	B	B	A	A	A	B	A	A	B	A	B	A	B	B	A	B	A	B	B	A	B	B	A	A	B
chr01	1205	A	B	A	A	A	B	A	B	B	B	B	A	B	B	B	A	A	B	B	A	B	A	A	B	B	A	A	A	B	A	A	B	A	B	A	B	B	A	B	A	B	B	A	B	B	A	A	B
chr01	1243	A	B	A	A	A	B	A	B	B	B	B	A	B	B	B	A	A	B	B	A	B	A	A	B	B	A	A	A	B	A	A	B	A	B	A	B	B	A	B	A	B	B	A	B	B	A	A	B
chr01	1423	A	B	A	A	A	B	A	B	B	B	B	A	B	B	B	A	A	B	B	A	B	A	A	B	B	A	A	A	B	A	B	B	A	B	A	B	B	A	B	A	B	B	A	B	B	A	A	B
chr01	1448	A	B	A	A	A	B	A	B	B	B	B	A	B	B	B	A	A	B	B	A	B	A	A	B	B	A	A	A	B	A	B	B	A	B	A	B	B	A	B	A	B	B	A	B	B	A	A	B
chr01	1537	A	B	A	A	A	B	A	B	B	B	B	A	B	B	B	A	A	B	B	A	B	A	A	B	B	A	A	A	B	A	B	B	A	B	A	B	B	A	B	A	B	B	A	B	B	A	A	B
chr01	1541	A	B	A	A	A	B	A	B	B	B	B	A	B	B	B	A	A	B	B	A	B	A	A	B	B	A	A	A	B	A	B	B	A	B	A	B	B	A	B	A	B	B	A	B	B	A	A	B
chr01	1567	A	B	A	A	A	B	A	B	B	B	B	A	B	B	B	A	A	B	B	A	B	A	A	B	B	A	A	A	B	A	B	B	A	B	A	B	B	A	B	A	B	B	A	B	B	A	A	B
chr01	1581	A	B	A	A	A	B	A	B	B	B	B	A	B	B	B	A	A	B	B	A	B	A	A	B	B	A	A	A	B	A	B	B	A	B	A	B	B	A	B	A	B	B	A	B	B	A	A	B
chr01	1611	A	B	A	A	A	B	A	B	B	B	A	A	B	B	B	A	A	B	B	A	B	A	A	B	B	A	A	A	B	A	B	B	A	B	A	B	B	A	B	A	B	B	A	B	B	A	A	B
chr01	1616	A	B	A	A	A	B	A	B	B	B	A	A	B	B	B	A	A	B	B	A	B	A	A	B	B	A	A	A	B	A	B	B	A	B	A	B	B	A	B	A	B	B	A	B	B	A	A	B
chr01	1655	A	B	A	A	A	B	A	B	B	B	A	A	B	B	B	A	A	B	B	A	B	A	A	B	B	A	A	A	B	A	B	B	A	B	A	B	B	A	B	A	B	B	A	B	B	A	A	B
chr01	1738	A	B	A	A	A	B	A	B	B	B	A	A	B	B	B	A	A	B	B	A	B	A	A	B	B	A	A	A	B	A	B	B	A	B	A	B	B	A	B	A	B	B	A	B	B	A	A	B
chr01	1787	A	B	A	A	A	B	A	B	B	B	A	A	B	B	B	A	A	B	B	A	B	A	A	B	B	A	B	A	B	A	B	B	A	B	A	B	B	A	B	A	B	B	A	B	B	A	A	B
chr01	1805	A	B	A	A	A	B	A	B	B	B	A	A	B	B	B	A	A	B	B	A	B	A	A	B	B	A	B	A	B	A	B	B	A	B	A	B	B	A	B	A	B	B	A	B	B	A	A	B
chr01	1812	A	B	A	A	A	B	A	B	B	B	A	A	B	B	B	A	A	B	B	A	B	A	A	B	B	A	B	A	B	A	B	B	A	B	A	B	B	A	B	A	B	B	A	B	B	A	A	B
chr01	1856	A	B	A	A	A	B	A	B	B	B	A	A	B	B	B	A	A	B	B	A	B	A	A	B	B	A	B	A	B	A	B	B	A	B	A	B	B	A	B	A	B	B	A	B	B	A	A	B
chr01	2003	A	B	A	A	A	B	A	B	B	B	A	A	B	B	B	A	A	B	B	A	B	A	A	B	B	A	B	A	B	A	B	B	A	B	A	B	B	A	B	A	B	B	A	B	B	A	A	B
chr01	2033	A	B	A	A	A	B	A	B	B	B	A	A	B	B	B	A	A	B	B	A	B	A	A	B	B	A	B	A	B	A	B	B	A	B	A	B	B	A	B	A	B	B	A	B	B	A	A	B
chr01	2104	A	B	A	A	A	B	A	B	B	B	A	A	B	B	B	A	A	A	B	A	B	B	A	B	B	A	B	A	B	A	B	B	A	B	A	B	B	A	B	A	B	B	A	B	B	A	A	B
chr01	2152	A	B	A	A	A	B	A	B	B	B	A	A	B	A	B	A	A	A	B	A	B	B	A	B	B	A	B	A	B	A	B	B	A	B	A	B	B	A	B	A	B	B	A	B	B	A	A	B
chr01	2176	A	B	A	A	A	B	A	B	B	B	A	A	B	A	B	A	A	A	B	A	B	B	A	B	B	A	B	A	B	A	B	B	A	B	A	B	B	A	B	A	B	B	A	B	B	A	A	B
chr01	2200	A	B	A	A	A	B	A	B	B	B	A	A	B	A	B	A	A	A	B	A	B	B	A	B	B	A	B	A	B	A	B	B	B	B	A	B	B	A	B	A	B	B	A	B	B	A	A	B
chr01	2213	A	B	A	A	A	B	A	B	B	B	A	A	B	A	B	A	A	A	B	A	B	B	A	B	B	A	B	A	B	A	B	B	B	B	A	B	B	A	B	A	B	B	A	A	B	A	A	B
chr01	2219	A	B	A	A	A	B	A	B	B	B	A	A	B	A	B	A	A	A	B	A	B	B	A	B	B	A	B	B	B	A	B	B	B	B	A	B	B	A	B	A	B	B	A	A	B	A	A	B
chr01	2241	A	B	A	A	A	B	A	B	B	B	A	A	B	A	B	A	A	A	B	A	B	B	A	B	B	A	B	B	B	A	B	B	B	B	A	B	B	A	B	A	B	B	A	A	B	A	A	B
chr01	2310	A	B	A	A	A	B	A	B	B	B	A	A	B	A	B	A	A	A	B	A	B	B	A	B	B	A	B	B	B	A	B	B	B	B	A	B	B	A	B	A	B	A	A	A	B	A	A	B
chr01	2318	A	B	A	A	A	B	A	B	B	B	A	A	B	A	B	A	A	A	B	A	B	B	A	B	B	A	B	B	B	A	B	B	B	B	A	B	B	A	B	A	B	A	A	A	B	A	A	B
chr01	2346	A	B	A	A	A	B	A	B	B	B	A	A	B	A	B	A	A	A	B	A	B	B	A	B	B	A	B	B	B	A	B	B	B	B	A	A	B	A	B	A	B	A	A	A	B	A	A	B
chr01	2363	A	B	A	A	A	B	A	B	B	B	A	A	B	A	B	A	A	A	B	A	B	B	A	B	B	A	B	B	B	A	B	B	B	B	A	A	B	A	B	A	B	A	A	A	B	A	A	B
chr01	2422	A	B	A	A	A	B	A	B	B	B	A	A	B	A	B	A	A	A	B	A	B	B	A	B	B	A	B	B	B	A	B	B	B	B	A	A	B	A	B	A	B	A	A	A	B	A	A	B
chr01	2424	A	B	A	A	A	B	A	B	B	B	A	A	B	A	B	A	A	A	B	A	B	B	A	B	B	A	B	B	B	A	B	B	B	B	B	A	B	A	B	A	B	A	A	A	B	A	A	B
chr01	2441	A	B	A	A	A	B	A	B	B	B	A	A	B	A	A	A	A	A	B	A	B	B	A	B	B	A	B	B	B	A	B	B	B	B	B	A	B	A	B	A	B	A	A	A	B	A	A	B
chr01	2498	A	B	A	A	A	B	A	B	B	B	A	A	B	A	A	A	A	A	B	A	B	B	A	B	B	A	B	B	B	A	B	B	B	B	B	A	B	A	B	A	A	A	A	A	B	A	A	B
chr01	2518	A	B	A	A	A	B	A	B	B	B	A	A	B	A	A	A	A	A	B	A	B	B	A	B	B	A	B	B	B	A	B	B	B	B	B	A	B	A	B	A	A	A	A	A	B	A	A	B
chr01	2520	A	B	A	A	A	B	A	B	B	B	A	A	B	A	A	A	A	A	B	A	B	B	A	B	B	A	B	B	B	A	B	B	B	B	B	A	B	A	B	A	A	A	A	A	B	A	A	B
chr01	2522	A	B	A	A	A	B	A	B	B	B	A	A	B	A	A	A	A	A	B	A	B	B	A	B	B	A	B	A	B	A	B	B	B	B	B	A	B	A	B	A	A	A	A	A	B	A	A	A
chr01	2523	A	B	A	A	A	B	A	B	B	B	A	A	B	A	A	A	A	A	B	A	B	B	A	B	B	A	B	A	A	A	B	B	B	B	B	A	B	A	B	A	A	A	A	A	B	A	A	A
chr01	2524	A	B	A	A	A	B	A	B	B	B	A	A	A	A	A	A	A	A	B	A	B	B	A	B	B	A	B	A	A	A	B	B	B	A	B	A	B	A	B	A	A	A	A	A	B	A	A	A
chr01	2525	A	B	A	A	A	B	A	B	B	B	A	A	A	A	A	A	A	A	B	A	B	B	A	B	B	A	A	A	A	A	B	B	B	A	B	A	B	A	B	A	A	A	A	A	B	A	A	A
chr01	2571	A	B	A	A	A	B	A	B	B	B	A	A	A	A	A	A	A	A	B	A	B	B	A	B	B	A	A	A	A	A	B	B	B	A	B	A	B	A	B	B	A	A	A	A	B	A	A	A
chr01	2583	A	A	A	A	A	B	A	B	B	B	A	A	A	A	A	A	A	A	B	A	B	B	A	B	B	A	A	A	A	A	B	B	B	A	B	A	B	A	B	B	A	A	A	A	B	A	A	A
chr01	2618	A	A	A	A	A	B	A	B	B	B	A	A	A	A	A	A	A	A	B	A	B	B	A	B	B	A	A	A	A	A	B	B	B	A	B	A	B	A	B	B	A	A	A	A	B	A	A	A
chr01	2672	A	A	A	A	A	B	A	B	B	B	A	A	A	A	A	A	A	A	B	A	B	B	A	B	B	A	A	A	A	A	B	B	B	A	B	A	B	A	B	B	A	A	A	A	B	A	A	A
chr01	2675	A	A	A	A	A	B	A	B	B	B	A	A	A	A	A	A	A	A	B	A	B	B	A	B	B	A	A	A	A	A	B	B	B	A	B	A	B	A	B	B	A	A	A	A	B	B	A	A
chr01	2694	A	A	A	A	A	B	A	B	B	B	A	B	A	A	A	A	A	A	B	A	B	B	A	B	B	A	A	A	A	A	B	B	B	A	B	A	B	A	B	B	A	A	A	A	B	B	A	A
chr01	2698	A	A	A	A	A	B	A	B	B	B	A	B	A	A	A	A	A	A	B	A	B	B	A	B	B	B	A	A	A	A	B	B	B	A	B	A	B	A	B	B	A	A	A	A	B	B	A	A
chr01	2699	A	A	A	A	A	B	A	B	B	B	A	B	A	A	A	A	A	A	B	A	B	B	A	B	B	B	A	A	A	A	B	B	B	A	B	A	B	A	B	B	A	A	A	A	B	B	B	A
chr01	2714	A	A	A	A	B	B	A	B	B	B	A	B	A	A	A	B	A	B	B	B	B	B	A	B	B	B	A	A	A	A	B	B	B	A	B	A	B	A	B	B	A	A	A	A	B	B	B	A
chr01	2718	A	A	A	A	B	B	A	B	B	B	A	B	A	A	A	B	A	B	B	B	B	B	A	B	B	B	A	A	A	A	B	B	B	A	B	B	B	A	B	B	A	A	A	A	B	B	B	A
chr01	2722	A	A	A	A	B	A	A	B	B	B	A	B	A	A	A	B	A	B	B	B	B	B	A	B	B	B	A	A	A	A	B	B	B	A	B	B	B	A	B	B	A	A	A	A	B	B	B	A
chr01	2728	A	A	A	A	B	A	A	B	B	B	A	B	A	A	A	B	A	B	B	B	B	B	A	B	B	B	A	A	A	A	B	B	B	A	B	B	B	A	B	B	A	A	B	A	A	B	B	A
chr01	2729	A	A	A	A	B	A	A	B	B	B	A	B	A	A	A	B	B	B	B	B	B	B	A	B	B	B	A	A	A	A	B	B	B	A	B	B	B	A	B	B	A	A	B	A	A	B	B	A
chr01	2731	A	A	A	A	B	A	A	B	B	B	A	B	A	A	A	B	B	B	B	B	B	B	A	B	B	B	A	A	A	A	B	B	B	A	B	B	B	A	B	B	A	A	B	A	A	B	B	A
chr01	2732	A	A	A	A	B	A	A	B	B	B	A	B	A	A	A	B	B	B	B	B	B	B	A	B	B	B	A	A	A	A	B	B	B	A	B	B	B	A	B	B	A	A	B	A	A	B	B	A
chr01	2741	A	A	A	A	B	A	A	B	B	B	A	B	A	A	A	B	B	B	B	B	B	B	A	B	B	B	A	A	A	A	B	B	B	A	B	B	B	A	B	B	A	A	B	A	A	B	B	A
chr01	2744	A	A	A	A	B	A	A	B	B	B	A	B	A	A	A	B	B	B	B	B	B	B	A	B	B	B	A	A	A	A	B	B	B	A	B	B	B	A	B	B	A	A	B	A	A	B	B	A
chr01	2745	A	A	A	A	B	A	A	B	B	B	A	B	A	A	A	B	B	B	B	B	B	B	A	B	B	B	A	A	A	A	B	B	B	A	B	B	B	A	A	B	A	A	B	A	A	B	B	A
chr01	2746	A	A	A	A	B	A	A	B	B	B	A	B	A	A	A	B	B	B	B	B	B	B	A	B	B	B	A	A	A	A	B	B	B	A	B	B	B	A	A	B	A	A	B	A	A	B	B	A
chr01	2751	A	A	A	A	B	A	A	B	B	B	A	B	A	A	A	B	B	B	B	B	B	B	A	B	B	B	A	A	A	A	B	B	B	A	B	B	B	A	A	B	A	A	B	A	A	B	B	A
chr01	2762	A	A	A	A	B	A	A	B	B	B	A	B	A	A	A	B	B	B	B	B	B	B	A	B	B	B	A	A	A	A	B	B	B	A	B	B	B	A	A	B	A	A	B	A	A	B	B	A
chr01	2798	A	A	A	A	B	A	B	B	B	B	A	B	A	A	A	B	B	B	B	B	B	B	A	B	B	B	A	A	A	A	B	B	B	A	B	B	B	A	A	B	A	A	B	A	A	B	B	A
chr02	23	A	B	A	A	B	A	A	A	B	A	B	A	B	A	A	A	B	A	A	A	B	B	B	B	B	B	B	B	B	B	A	A	B	B	A	A	B	B	A	A	A	B	B	A	A	A	B	A
chr02	25	A	B	A	A	B	A	A	A	B	A	B	A	A	A	A	A	B	A	A	A	B	B	B	B	B	B	B	B	B	B	A	A	B	B	A	A	B	B	A	A	A	B	B	A	A	A	B	A
chr02	38	A	B	A	A	B	A	A	A	B	A	B	A	A	A	A	A	B	A	A	A	B	B	B	B	B	B	B	B	B	B	A	A	B	B	A	A	B	B	A	A	A	B	B	A	A	A	B	A
chr02	40	A	B	A	A	A	A	A	A	B	A	B	A	A	A	A	A	B	A	A	A	B	B	B	B	B	B	B	B	B	B	A	A	B	B	A	A	B	B	A	A	A	B	B	A	A	A	B	A
chr02	46	A	B	A	A	A	A	A	A	B	A	B	A	A	A	A	A	B	A	A	A	B	B	B	B	B	B	B	B	B	B	A	A	B	B	A	A	B	B	A	A	A	B	B	A	A	A	B	A
chr02	59	A	B	A	A	A	A	A	A	A	A	B	A	A	A	A	A	B	A	A	A	B	B	B	B	B	B	B	B	B	B	A	A	B	B	A	A	B	B	A	A	A	B	B	A	A	A	B	A
chr02	60	A	B	A	A	A	A	A	A	A	A	B	A	A	A	A	A	B	A	A	A	B	B	B	B	B	B	B	B	B	B	A	A	B	B	A	A	B	B	A	A	A	B	B	A	A	A	B	A
chr02	63	A	B	A	A	A	A	A	A	A	A	B	A	A	A	A	A	B	A	A	A	B	A	B	B	B	B	B	B	B	B	A	A	B	B	A	A	B	B	A	A	A	B	B	A	A	A	B	A
chr02	70	A	B	A	A	A	A	A	A	A	A	B	A	A	A	A	A	B	A	A	A	B	A	B	B	B	B	B	B	B	B	A	A	B	B	A	A	B	B	A	A	A	B	B	A	A	A	B	A
chr02	71	A	B	A	A	A	A	A	A	A	A	B	A	A	A	A	A	B	A	A	A	B	A	B	B	B	B	B	B	B	B	A	A	B	B	A	A	B	B	A	A	A	B	B	A	A	A	B	A
chr02	72	A	B	A	A	A	A	A	A	A	A	B	A	A	A	A	A	B	A	A	A	B	A	B	B	B	B	B	B	B	B	A	A	B	B	A	A	B	B	A	A	A	B	B	A	A	A	B	A
chr02	79	A	B	A	A	A	A	A	A	A	A	B	A	A	A	A	A	B	A	A	A	B	A	B	B	B	B	B	B	B	B	A	A	B	B	A	A	B	B	A	A	A	B	B	A	A	A	B	A
chr02	112	A	B	A	A	A	A	A	A	A	A	B	A	A	A	A	A	B	A	A	A	B	A	B	B	B	B	B	B	B	B	A	A	B	B	A	A	B	B	A	A	A	B	B	A	A	A	B	A
chr02	118	A	A	A	A	A	A	A	A	A	A	B	A	A	A	A	B	B	A	A	A	B	A	B	B	B	B	B	B	B	B	A	A	B	B	A	A	B	B	A	A	A	B	B	A	A	A	B	A
chr02	123	A	A	A	A	A	A	A	A	A	A	B	A	A	A	A	B	B	A	A	A	B	A	B	B	B	B	B	B	B	B	A	A	B	B	A	A	B	B	A	A	A	B	A	A	A	A	B	A
chr02	127	A	A	A	A	A	A	A	A	A	A	B	A	A	A	A	B	B	A	A	A	B	A	B	B	B	B	B	B	B	B	A	A	B	B	A	A	B	B	A	A	A	B	A	A	A	A	B	A
chr02	138	A	A	A	A	A	A	A	A	A	A	B	A	A	A	A	B	B	A	A	A	B	A	B	B	B	B	B	B	B	B	A	A	B	B	A	A	B	B	A	A	A	B	A	A	A	A	B	A
chr02	141	A	A	A	A	A	A	A	A	A	A	B	A	A	A	A	B	B	A	A	A	B	A	B	B	B	B	B	B	B	B	A	A	B	B	A	A	B	B	A	A	A	B	A	A	A	A	B	A
chr02	144	A	A	A	A	A	A	A	A	A	A	B	A	A	A	A	B	B	A	A	A	B	A	B	B	B	B	B	B	B	B	A	A	B	B	A	A	B	B	A	A	A	B	A	A	A	A	B	A
chr02	150	A	A	A	A	A	A	A	A	A	A	B	A	A	A	A	B	B	A	A	A	B	A	B	B	B	B	B	B	B	B	A	A	B	B	A	A	B	B	A	A	A	B	A	A	A	A	B	A
chr02	151	A	A	A	A	A	A	A	A	A	A	B	A	A	A	A	B	B	A	A	A	B	A	B	B	B	B	B	B	B	B	A	A	B	B	A	A	B	B	A	A	A	B	A	A	A	B	B	A
chr02	164	A	A	A	A	A	A	A	A	A	A	B	A	A	A	A	B	B	A	A	A	B	A	B	B	B	B	B	B	B	B	A	A	B	B	A	A	B	B	A	A	A	B	A	A	A	B	B	A
chr02	183	A	A	A	A	A	A	A	A	A	A	B	A	A	A	A	B	B	A	A	A	B	A	B	B	B	B	B	B	B	A	A	A	B	B	A	A	B	B	A	A	A	B	A	A	A	B	B	A
chr02	189	A	A	A	A	A	A	A	A	A	A	A	A	A	A	A	B	B	A	A	A	B	A	B	B	B	B	B	B	B	A	A	A	B	B	A	A	B	B	A	A	A	B	A	A	A	B	B	A
chr02	195	A	A	A	A	A	A	A	A	A	A	A	A	A	A	A	B	B	A	A	A	B	A	B	B	B	B	B	B	B	A	A	A	B	B	A	A	B	B	A	A	A	B	A	A	A	B	B	A
chr02	210	A	A	A	A	A	A	A	A	A	A	A	A	A	A	A	B	B	A	A	A	B	A	B	B	B	B	B	B	B	A	A	A	B	B	A	A	B	B	A	A	A	B	A	A	A	B	B	A
chr02	214	A	A	A	A	A	A	A	A	A	A	A	A	A	A	A	B	B	A	A	A	B	A	B	B	B	B	B	B	B	A	A	B	B	B	A	A	B	B	A	A	A	B	A	A	A	B	B	A
chr02	218	A	A	A	A	A	A	A	A	A	A	A	A	A	A	A	B	B	A	A	A	B	A	B	B	B	B	B	B	B	A	A	B	B	B	A	A	B	B	A	A	A	B	A	A	A	B	B	A
chr02	244	A	A	A	A	A	A	A	A	A	A	A	A	A	A	B	B	B	A	A	A	B	A	B	B	B	B	B	B	B	A	A	B	B	B	A	A	A	B	A	A	A	B	A	A	A	B	B	A
chr02	292	A	A	A	A	A	A	A	B	A	A	A	A	A	A	B	B	B	A	A	A	B	A	B	B	B	B	B	B	B	A	A	B	B	B	A	A	A	B	A	A	A	B	A	A	A	B	B	A
chr02	294	A	A	A	A	A	A	A	B	A	A	A	A	A	A	B	B	B	A	A	B	B	A	A	B	B	B	B	B	B	A	A	B	B	B	A	A	A	B	A	A	A	B	A	A	A	B	B	A
chr02	295	A	A	A	A	A	A	A	B	A	A	A	A	A	A	B	B	B	A	A	B	B	A	A	B	B	B	B	B	B	A	A	B	B	B	A	A	A	B	A	A	A	A	A	A	A	B	B	A
chr02	321	A	A	A	A	A	A	A	B	A	A	A	A	A	A	B	B	B	A	A	B	B	A	A	B	B	B	B	B	B	A	A	B	B	B	A	A	A	B	A	A	A	A	A	A	A	B	A	A
chr02	377	A	A	A	A	A	A	A	B	A	A	A	A	A	A	B	B	B	A	A	B	B	A	A	B	B	B	B	B	B	A	A	B	B	B	A	A	A	B	A	A	A	A	A	A	A	B	A	A
chr02	429	A	A	A	A	A	A	A	B	A	A	A	A	A	A	B	B	B	A	A	B	B	A	A	B	B	B	B	B	B	A	A	B	B	B	B	A	A	B	A	A	B	A	A	A	A	B	A	A
chr02	494	A	A	A	B	A	A	A	B	A	A	A	A	A	A	B	B	B	A	A	B	B	A	A	B	B	B	B	B	B	A	A	B	B	B	B	A	A	B	A	A	B	A	A	A	A	B	A	A
chr02	506	A	A	A	B	A	A	A	B	A	A	A	A	A	A	B	B	B	A	A	B	B	A	A	B	B	B	B	B	B	A	A	B	B	B	B	A	A	B	A	A	B	A	A	A	A	B	A	A
chr02	518	A	A	A	B	A	A	A	B	A	A	A	A	A	A	B	B	B	A	A	B	B	A	A	B	B	B	B	B	B	A	A	B	B	B	B	A	A	B	A	A	B	A	A	A	A	B	A	A
chr02	521	A	A	A	B	A	A	A	B	A	A	A	A	A	A	B	B	B	A	A	B	B	A	A	B	B	B	B	B	B	A	A	B	B	B	B	A	A	B	A	A	B	A	A	A	A	B	A	A
chr02	523	A	A	A	B	A	A	A	B	A	A	A	A	A	A	B	B	B	A	A	B	B	A	A	B	B	B	B	B	B	A	A	B	B	B	B	A	A	B	A	A	B	A	A	A	A	B	A	A
chr02	526	A	A	A	B	A	A	A	B	A	A	A	A	A	A	B	B	B	A	A	B	B	A	A	B	B	B	B	B	B	A	A	B	B	B	B	A	A	B	A	A	B	A	A	A	A	B	A	A
chr02	529	A	A	A	B	A	A	A	B	A	A	A	A	A	A	B	B	B	A	A	B	B	A	A	B	B	B	B	B	B	A	A	B	B	B	B	A	A	B	A	A	B	A	A	A	A	B	A	A
chr02	531	A	A	A	B	A	A	A	B	A	A	A	A	A	A	B	B	B	A	A	B	B	A	A	B	B	B	B	B	B	A	A	B	B	B	B	A	A	B	A	A	B	A	A	A	A	B	A	A
chr02	534	A	A	A	B	A	A	A	B	A	A	A	A	A	A	B	B	B	A	A	B	B	A	A	B	B	B	B	B	B	A	A	B	B	B	B	A	A	B	A	A	B	A	A	A	A	B	A	A
chr02	535	A	A	A	B	A	A	A	B	A	A	A	A	A	A	B	B	B	A	A	B	B	A	A	B	B	B	B	B	B	A	A	B	B	B	B	A	A	B	A	A	B	A	A	A	A	B	A	A
chr02	537	A	A	A	B	A	A	A	B	A	A	A	A	A	A	B	B	B	A	A	B	B	A	A	B	B	B	B	B	B	A	A	B	B	B	B	A	A	B	A	A	B	A	A	A	A	B	A	A
chr02	541	A	A	A	B	A	A	A	B	A	A	A	A	A	A	B	B	B	A	A	B	B	A	A	B	B	B	B	B	B	A	A	B	B	B	B	A	A	B	A	A	B	A	A	A	A	B	A	A
chr02	543	A	A	A	B	A	A	A	B	A	A	A	A	A	A	B	B	B	A	A	B	B	A	A	B	B	B	B	B	B	A	A	B	B	B	B	A	A	B	A	A	B	A	A	A	A	B	A	A
chr02	705	A	A	A	B	A	A	A	B	A	A	A	A	A	A	B	B	B	A	A	B	B	A	A	B	B	B	B	B	B	A	A	B	B	B	B	A	A	B	A	A	B	A	A	A	A	B	A	A
chr02	732	A	A	A	B	A	A	A	B	A	A	A	A	A	A	B	B	B	A	A	B	B	A	A	B	B	B	B	B	B	A	A	B	B	B	B	A	A	B	A	A	B	A	A	A	A	B	A	A
chr02	738	A	A	A	B	A	A	A	B	A	A	A	A	A	A	B	B	B	A	A	B	B	A	A	B	B	B	B	B	B	A	A	B	B	B	B	A	A	B	A	A	B	A	A	A	A	B	A	A
chr02	739	A	A	A	B	A	A	A	B	A	A	A	A	A	A	B	B	B	A	A	B	B	A	A	B	B	B	B	B	B	A	A	B	B	B	B	A	A	B	A	A	B	A	A	A	A	B	A	A
chr02	759	A	A	A	B	A	A	A	B	A	A	A	A	A	A	B	B	B	A	A	B	B	A	A	B	B	B	B	B	B	A	A	B	B	B	B	A	A	B	A	A	B	A	A	A	A	B	A	A
chr02	760	A	A	A	B	A	A	A	B	A	A	A	A	A	A	B	B	B	A	A	B	B	A	A	B	B	B	B	B	B	A	A	B	B	B	B	A	A	B	A	A	B	A	A	A	A	B	A	A
chr02	781	A	A	A	B	A	A	A	B	A	A	A	A	A	A	B	B	B	A	A	B	B	A	A	B	B	B	B	B	B	A	A	B	B	B	B	A	A	B	A	A	B	A	A	A	A	B	A	A
chr02	782	A	A	A	B	A	A	A	B	A	A	A	A	A	A	B	B	B	A	A	B	B	A	A	B	B	B	B	B	B	A	A	B	B	B	B	A	A	B	A	A	B	A	A	A	A	B	A	A
chr02	785	A	A	A	B	A	A	A	B	A	A	A	A	A	A	B	B	B	A	A	B	B	A	A	B	B	B	B	B	B	A	A	B	B	B	B	A	A	B	A	A	B	A	A	A	A	B	A	A
chr02	807	A	A	A	B	A	A	A	B	A	A	A	A	A	A	B	B	B	A	A	B	B	A	A	B	B	B	B	B	B	A	A	B	B	B	B	A	A	B	A	A	B	A	A	A	A	B	A	A
chr02	808	A	A	A	B	A	A	A	B	A	A	A	A	A	A	B	B	B	A	A	B	B	A	A	B	B	B	B	B	B	A	A	B	B	B	B	A	A	B	A	A	B	A	A	A	A	B	A	A
chr02	809	A	A	A	B	A	A	A	B	A	A	A	A	A	A	B	B	B	A	A	B	B	A	A	B	B	B	B	B	B	A	A	B	B	B	B	A	A	B	A	A	B	A	A	A	A	B	A	A
chr02	833	A	A	A	B	A	A	A	B	A	A	A	A	A	A	B	B	B	A	A	B	B	A	A	B	B	B	B	B	B	A	A	B	B	B	B	A	A	B	A	A	B	A	A	A	A	B	A	A
chr02	852	A	A	A	B	A	A	A	B	A	A	A	A	A	A	B	B	B	A	A	B	B	A	A	B	B	B	B	B	B	A	A	B	B	B	B	A	A	B	A	A	B	A	A	A	A	B	A	A
chr02	915	A	A	A	B	A	A	A	B	A	A	A	A	A	A	B	B	B	A	A	B	B	A	A	B	B	B	B	B	B	A	A	B	B	B	B	A	A	B	A	A	B	A	A	A	A	B	A	A
chr02	916	A	A	A	B	A	A	A	B	A	A	A	A	A	A	B	B	B	A	A	B	B	A	A	B	B	B	B	B	B	A	A	B	B	B	B	A	A	B	A	A	B	A	A	A	A	B	A	A
chr02	959	A	A	A	B	A	A	A	B	A	A	A	A	A	A	B	B	B	A	A	B	B	A	A	B	B	B	B	B	B	A	A	B	B	B	B	A	A	B	A	A	B	A	A	A	A	B	A	A
chr02	1053	A	A	A	B	A	A	A	B	A	A	A	A	A	A	B	B	B	A	A	B	B	A	A	B	B	B	B	B	B	A	A	B	B	B	B	A	A	B	A	A	B	A	A	A	A	B	B	A
chr02	1057	A	A	A	B	A	A	B	B	A	A	A	A	A	A	B	B	B	A	A	B	B	A	A	B	B	B	B	B	B	A	A	B	B	B	B	A	A	B	A	A	B	A	A	A	A	B	B	A
chr02	1111	A	A	A	B	A	A	B	B	A	A	A	A	A	A	B	B	B	A	A	B	B	A	A	B	B	B	B	B	B	A	A	B	B	B	B	A	A	B	A	A	B	A	A	A	A	B	B	A
chr02	1146	A	A	A	B	A	A	B	B	A	A	A	A	A	A	B	B	B	A	A	B	B	A	A	B	B	B	B	B	B	A	A	B	B	B	B	A	B	B	A	A	B	A	A	A	A	B	B	A
chr02	1188	A	A	A	B	A	A	B	B	A	A	A	A	A	A	B	B	B	A	A	B	B	A	A	B	B	B	B	B	B	A	A	B	B	B	B	A	B	B	A	A	B	A	A	A	A	B	B	A
chr02	1229	A	A	A	B	A	A	B	B	A	A	A	A	A	A	B	B	B	A	A	B	B	A	A	B	B	B	B	B	B	B	A	B	B	B	B	A	B	B	A	A	B	A	A	A	A	B	B	A
chr02	1233	A	A	B	B	A	A	B	B	A	A	A	A	A	A	B	B	B	A	A	B	B	A	A	B	B	B	B	B	B	B	A	B	B	B	B	A	B	B	A	A	B	A	A	A	A	B	B	A
chr02	1247	A	A	B	B	A	A	B	B	A	A	A	A	A	A	B	B	B	A	A	B	B	A	A	B	B	A	B	B	B	B	A	B	B	B	B	A	B	B	A	A	B	A	A	A	A	B	B	A
chr02	1270	A	A	B	B	A	A	B	B	A	A	A	A	A	A	B	B	B	A	A	B	B	A	A	B	B	A	B	B	B	B	A	B	B	B	B	A	B	B	A	A	B	A	A	A	A	B	B	A
chr02	1274	A	A	B	B	A	A	B	B	A	A	A	A	A	A	B	B	B	A	A	B	B	A	A	B	B	A	B	B	B	B	A	B	B	B	B	A	B	B	A	A	B	A	A	A	A	B	B	A
chr02	1281	A	A	B	B	A	A	B	B	A	A	A	A	A	A	B	B	B	A	A	B	B	A	A	B	B	A	B	B	B	B	A	B	B	B	B	A	B	B	A	A	B	A	A	A	A	B	B	A
chr02	1338	A	A	B	B	A	A	B	B	A	A	A	A	A	A	B	B	B	A	A	B	B	A	A	B	B	A	B	B	B	B	A	B	B	B	B	A	B	B	A	A	B	A	A	A	A	B	B	A
chr02	1349	A	A	B	B	A	A	B	B	A	A	A	A	A	A	B	B	B	A	A	B	B	A	A	B	B	A	B	B	B	B	A	B	B	B	B	A	B	B	A	A	B	A	A	A	A	B	B	A
chr02	1354	A	A	B	B	A	A	B	B	A	A	A	A	A	A	B	B	B	A	A	B	B	A	A	B	B	A	B	B	B	B	A	B	B	B	B	A	B	B	A	A	B	A	A	A	A	B	B	A
chr02	1358	A	A	B	B	A	A	B	B	A	A	A	A	A	A	B	B	B	A	A	B	B	A	A	B	B	A	B	A	B	B	A	B	B	B	B	A	B	B	A	A	B	A	A	A	A	B	B	A
chr02	1363	A	A	B	B	A	A	B	B	A	A	A	B	A	A	B	B	B	A	A	B	B	A	A	B	B	A	B	A	B	B	A	B	B	B	B	A	B	B	A	A	B	A	A	A	A	B	B	A
chr02	1364	A	A	B	B	A	A	B	B	A	A	A	B	A	A	B	B	B	A	A	B	B	A	A	B	B	A	B	A	B	B	A	B	B	B	B	A	B	B	A	A	B	A	A	A	A	B	B	A
chr02	1376	A	A	B	B	A	A	B	B	A	A	B	B	A	A	B	B	B	A	A	B	B	A	A	B	B	A	B	A	B	B	A	B	B	B	B	A	B	A	A	A	B	A	A	A	A	B	B	A
chr02	1378	A	A	B	B	A	A	B	B	A	A	B	B	A	A	B	B	B	A	A	B	B	A	A	B	B	A	B	A	B	B	A	B	B	B	B	A	B	A	A	A	B	A	A	A	A	B	B	A
chr02	1407	A	A	B	B	A	A	B	B	B	A	B	B	A	A	B	B	B	A	A	B	B	A	A	B	B	A	B	A	B	B	A	B	B	B	B	A	B	A	A	A	B	A	A	A	A	B	B	A
chr02	1412	A	A	B	B	A	A	B	B	B	A	B	B	A	A	B	B	B	A	A	B	B	A	A	B	B	A	B	A	B	B	A	B	B	B	B	A	B	A	A	A	B	A	A	A	A	B	B	A
chr02	1439	A	A	B	B	A	A	B	B	B	A	B	B	A	A	B	B	B	A	A	B	B	A	A	B	B	A	B	A	B	B	A	B	A	B	B	A	B	A	A	A	B	A	A	A	A	B	B	A
chr02	1440	A	A	B	B	A	A	B	B	B	A	B	B	A	A	B	B	B	A	A	B	B	A	A	B	B	A	B	A	B	B	A	B	A	B	B	A	B	A	A	A	B	A	A	A	A	B	B	A
chr02	1444	A	A	B	B	A	A	B	B	B	A	B	B	A	A	B	B	B	A	A	B	B	A	A	B	B	A	B	A	B	B	A	B	A	B	B	A	B	A	A	A	B	A	A	A	A	B	B	A
chr02	1446	A	A	B	B	A	A	B	B	B	A	B	B	A	A	B	B	B	A	A	B	B	A	A	B	B	A	B	A	B	B	A	A	A	B	B	A	B	A	A	A	B	A	A	A	A	B	B	A
chr02	1456	A	A	B	B	A	A	B	B	B	A	B	B	A	A	B	B	B	A	A	B	B	A	A	B	B	A	B	A	B	B	A	A	A	B	B	A	B	A	A	A	B	A	A	A	A	B	B	A
chr02	1458	A	A	B	B	A	A	B	B	B	A	B	B	A	A	B	B	B	A	A	B	B	A	A	B	B	A	B	A	B	B	A	A	A	B	B	A	B	A	A	A	B	A	A	A	A	B	B	A
chr02	1481	A	A	B	B	A	B	B	B	B	A	B	B	A	A	B	B	B	A	A	B	B	A	A	B	B	A	B	A	B	B	A	A	A	B	B	A	B	A	A	A	B	A	A	A	A	B	B	A
chr02	1487	A	A	B	B	A	B	B	B	B	A	B	B	A	A	B	B	B	A	A	B	B	A	A	B	B	A	B	A	B	B	A	A	A	B	B	A	B	A	A	A	B	A	A	A	A	B	B	A
chr02	1495	A	A	B	B	A	B	B	B	B	A	B	B	A	A	B	B	B	A	A	B	B	A	A	B	B	A	B	A	B	B	A	A	A	B	B	A	B	A	A	A	B	A	A	A	A	B	B	A
chr02	1500	A	A	B	B	A	B	B	B	B	A	B	B	A	A	B	B	B	A	A	B	B	A	A	B	B	A	B	A	B	B	A	A	A	B	B	A	B	A	A	A	B	A	A	A	B	B	B	A
chr02	1506	A	A	B	B	A	B	B	B	B	A	B	B	A	B	B	B	B	A	A	B	B	A	A	B	B	A	B	A	B	B	A	A	A	B	B	A	B	A	A	A	B	A	A	A	B	B	B	A
chr02	1511	A	A	B	B	A	B	B	B	B	A	B	B	A	B	B	B	B	A	A	B	B	A	A	B	B	A	B	A	B	B	A	A	A	B	B	A	B	A	A	A	B	A	A	A	B	B	B	A
chr02	1522	A	A	B	B	A	B	B	A	B	A	B	B	A	B	B	B	B	A	A	B	B	A	A	B	B	A	B	A	B	B	A	A	A	B	B	A	B	A	A	A	B	A	A	A	B	B	B	A
chr02	1523	A	A	B	B	A	B	B	A	B	A	B	B	A	B	B	B	B	A	A	B	B	A	A	B	B	A	B	A	B	B	A	A	A	B	B	A	B	A	A	A	B	A	A	A	B	B	B	A
chr02	1542	A	A	B	B	A	B	B	A	B	A	B	B	A	B	B	B	B	A	A	B	B	A	A	B	B	A	B	A	B	B	B	A	A	B	B	A	B	A	A	A	B	A	A	A	B	B	B	A
chr02	1543	A	A	B	B	A	B	B	A	B	A	B	B	B	B	B	B	B	A	A	B	B	A	A	B	B	A	B	A	B	B	B	A	A	B	B	A	B	A	A	A	B	A	A	A	B	B	B	A
chr02	1548	A	A	B	B	A	B	B	A	B	A	B	B	B	B	B	B	B	A	A	B	B	A	A	B	B	A	B	A	B	B	B	A	A	B	B	A	B	A	A	A	B	A	B	A	B	B	B	A
chr02	1549	A	A	B	B	A	B	B	A	B	A	B	B	B	B	B	B	A	A	A	B	B	A	A	B	B	A	B	A	B	B	B	A	A	B	B	A	B	A	A	A	B	A	B	A	B	B	B	A
chr02	1553	A	A	B	B	A	B	B	A	B	A	B	B	B	B	B	B	A	A	A	B	B	A	A	B	B	A	B	A	B	B	B	A	A	B	B	A	B	A	A	A	B	A	B	A	B	B	B	B
chr02	1562	A	A	B	B	A	B	B	A	B	A	B	B	B	B	B	B	A	A	A	B	B	A	A	B	B	A	B	A	B	B	B	A	A	B	B	A	B	A	A	A	B	A	B	A	B	B	B	B
chr02	1579	A	A	B	B	A	B	B	A	B	A	B	B	B	B	A	B	A	A	A	B	B	A	A	B	B	A	B	A	B	B	B	A	A	B	B	A	B	A	A	A	B	A	B	A	B	B	B	B
chr02	1580	A	A	B	B	A	B	B	A	B	A	B	B	B	B	A	B	A	A	A	B	B	A	A	B	B	A	B	A	B	B	B	A	A	B	B	A	B	A	A	A	B	A	B	A	B	B	B	B
chr03	1	A	A	B	A	B	A	B	A	A	A	A	A	A	B	A	A	B	B	A	A	B	A	A	A	A	A	A	A	B	B	A	B	B	B	A	B	A	B	A	A	B	B	A	A	B	B	B	A
chr03	2	A	A	A	A	B	A	B	A	A	A	A	A	A	B	A	A	B	B	A	A	B	A	A	A	A	A	A	A	A	A	A	A	B	B	A	B	B	B	A	A	B	B	A	A	B	B	B	A
chr03	7	A	A	A	A	B	A	B	A	A	A	A	A	A	B	A	A	A	B	A	A	B	A	A	A	A	A	A	A	A	A	A	A	B	B	A	B	B	B	A	A	B	B	A	A	A	A	B	A
chr03	13	A	A	A	A	B	A	B	A	A	A	A	A	A	B	A	A	A	A	A	A	B	A	A	A	A	A	A	A	A	A	A	A	B	B	A	B	B	B	A	A	B	B	A	A	A	A	B	A
chr03	14	A	A	A	A	B	A	B	A	A	A	A	A	A	B	A	A	A	A	A	A	B	A	A	A	A	A	A	A	A	A	A	A	B	B	A	B	B	B	A	A	B	B	A	A	A	A	B	A
chr03	19	A	A	A	A	B	A	B	A	A	A	B	A	B	B	A	A	A	A	A	A	B	A	A	A	A	A	A	A	A	A	A	A	B	B	A	B	B	B	A	A	B	B	A	A	A	A	B	A
chr03	25	A	A	A	A	B	A	B	A	A	A	B	A	B	B	A	A	A	A	A	A	B	A	A	A	A	B	A	A	A	A	A	A	B	B	A	B	B	B	A	A	B	B	A	A	A	A	B	A
chr03	27	A	A	A	A	A	A	B	A	A	A	B	A	B	B	A	A	A	A	A	A	B	A	A	A	A	B	A	A	A	A	A	A	B	B	A	B	B	B	A	A	B	B	A	A	A	A	B	A
chr03	29	A	A	A	A	A	A	B	A	A	A	B	A	B	B	A	A	A	A	A	A	B	A	A	A	A	B	A	A	A	A	A	A	B	B	A	B	B	B	A	A	B	B	A	A	A	A	B	A
chr03	32	A	A	A	A	A	A	B	A	A	A	B	A	B	B	A	A	A	A	A	A	B	A	A	A	A	B	A	A	A	A	A	A	B	B	A	B	B	B	A	A	B	B	A	A	A	A	B	A
chr03	37	A	A	A	A	A	A	B	A	A	A	A	A	B	B	A	A	A	A	A	A	B	A	A	A	A	B	A	A	A	A	A	A	B	B	A	B	B	B	A	A	B	B	A	A	A	A	B	A
chr03	42	A	A	A	A	A	A	B	A	A	A	A	A	B	B	A	A	B	A	A	A	B	A	A	A	A	B	A	A	A	A	A	A	B	B	A	B	B	B	A	A	B	B	A	A	A	A	B	A
chr03	50	A	A	A	A	A	A	B	A	A	A	A	A	B	B	A	A	B	A	A	A	B	A	A	A	A	B	A	A	A	A	A	A	B	B	A	B	B	B	A	A	B	B	A	A	A	A	B	A
chr03	52	A	A	A	A	A	A	B	A	A	A	A	A	B	B	A	A	B	A	A	A	B	A	A	A	A	B	A	A	A	A	A	B	B	B	A	B	B	B	A	A	B	B	A	A	A	A	B	A
chr03	53	A	A	A	A	B	A	B	A	A	A	A	A	B	B	A	A	B	A	A	A	B	A	A	A	A	B	A	A	A	A	A	B	B	B	A	B	B	B	A	A	B	B	A	A	A	A	B	A
chr03	54	A	A	A	A	B	A	B	A	A	A	A	A	B	B	A	A	B	A	A	A	B	A	A	A	A	B	A	A	A	B	A	B	B	B	A	B	B	B	A	A	B	B	A	A	A	A	B	A
chr03	55	A	A	A	A	B	A	B	A	A	A	A	A	B	B	A	A	B	A	A	A	B	A	A	A	A	B	A	A	A	B	A	B	B	B	A	B	B	B	A	A	B	B	A	A	A	B	B	A
chr03	57	A	A	A	A	B	A	B	A	A	A	A	A	B	B	A	A	B	A	A	A	B	A	A	A	A	B	A	A	A	B	A	B	B	B	A	B	B	B	A	A	B	B	A	A	A	B	B	A
chr03	59	A	A	A	A	B	A	B	A	A	A	A	A	B	B	A	A	B	A	A	A	B	A	A	A	A	A	A	A	B	B	A	B	B	B	A	B	B	B	A	A	B	B	A	A	A	B	B	A
chr03	62	A	A	B	A	B	A	B	A	A	A	A	A	B	B	A	A	B	A	A	A	B	A	A	A	A	A	A	A	B	B	A	B	B	B	A	B	B	B	A	A	B	B	A	A	A	B	B	A
chr03	63	A	A	B	A	B	A	B	A	A	A	A	A	B	B	A	A	B	A	A	A	B	A	A	A	A	A	A	A	B	B	A	B	B	B	A	B	B	B	A	A	B	B	A	A	A	B	B	A
chr03	64	A	A	B	A	B	A	B	A	A	A	A	A	B	B	A	A	B	A	A	A	B	A	A	A	A	A	A	A	B	B	A	B	B	B	A	B	B	B	A	A	B	B	A	A	B	B	B	A
chr03	67	A	A	B	A	B	A	B	A	A	A	A	A	A	B	A	A	B	A	A	A	B	A	A	A	A	A	A	A	B	B	A	B	B	B	A	B	B	B	A	A	B	B	A	A	B	B	B	A
chr03	68	A	A	B	A	B	A	B	A	A	A	A	A	A	B	A	A	B	A	A	A	B	A	A	A	A	A	A	A	B	B	A	B	B	B	A	B	B	B	A	A	B	B	A	A	B	B	B	A
chr03	111	A	A	B	A	B	A	B	A	A	A	A	A	A	B	A	A	B	B	A	A	B	A	A	A	A	A	A	A	B	B	A	B	B	B	A	B	B	B	A	A	B	B	A	A	B	B	B	A
chr03	114	A	A	B	A	B	A	B	A	A	A	A	A	A	B	A	A	B	B	A	A	B	A	A	A	A	A	A	A	B	B	A	B	B	B	A	B	A	B	A	A	B	B	A	A	B	B	B	A
chr03	130	A	A	B	A	B	A	B	A	A	A	A	A	A	B	A	A	B	B	A	A	B	A	A	A	A	A	A	A	B	B	A	B	B	B	A	B	A	B	A	A	B	B	A	A	B	B	B	A
chr03	145	A	A	B	A	B	A	B	A	A	A	A	A	A	B	A	A	B	B	A	A	B	A	A	A	A	A	A	A	B	B	A	B	B	B	A	B	A	B	A	A	B	B	A	A	B	B	B	A
chr03	146	A	A	B	A	B	A	B	A	A	A	A	A	A	B	A	A	B	B	A	A	B	A	A	A	A	A	A	A	B	B	A	B	B	B	A	B	A	B	A	A	B	B	A	A	B	B	B	A
chr03	148	A	A	B	A	B	A	B	A	A	A	A	A	A	B	A	A	B	B	A	A	B	A	A	A	A	A	A	A	B	B	A	B	B	B	A	B	A	B	A	A	B	B	A	A	B	B	B	A
chr03	153	A	A	B	A	B	A	B	A	A	A	A	A	A	A	A	A	B	B	A	A	B	A	A	A	A	A	A	A	B	B	A	B	B	B	A	B	A	B	A	A	A	B	A	A	B	B	B	A
chr03	203	A	A	B	A	B	A	A	A	A	A	A	A	A	A	A	A	B	B	A	A	B	A	A	A	A	A	A	A	B	B	A	B	B	B	A	B	A	B	A	A	A	B	A	A	B	B	B	A
chr03	272	A	A	B	A	B	A	A	A	A	A	A	A	A	A	A	A	B	B	A	A	B	A	A	A	A	A	A	A	B	B	A	B	A	B	A	B	A	B	A	A	A	B	A	A	B	B	B	A
chr03	280	A	A	B	A	B	A	A	A	A	A	A	A	A	A	A	A	B	B	A	A	B	A	A	A	A	A	A	A	B	B	A	B	A	B	A	B	A	B	A	A	A	B	A	A	B	B	B	A
chr03	327	A	A	B	A	B	A	A	A	A	A	A	A	A	A	A	A	B	B	A	A	B	A	A	A	A	A	A	A	B	B	A	B	A	B	A	B	A	B	A	A	A	B	A	A	B	B	B	A
chr03	338	A	A	B	A	B	A	A	A	A	A	A	A	A	A	A	A	B	B	A	B	B	A	A	A	A	A	A	A	B	B	A	B	A	B	A	B	A	B	A	A	A	B	A	A	B	B	B	A
chr03	370	A	A	B	A	B	A	A	A	A	A	A	A	A	A	A	A	B	B	A	B	B	A	A	A	A	A	A	A	B	B	A	B	A	B	A	B	A	B	A	A	A	B	A	A	B	B	B	A
chr03	408	A	A	B	A	B	A	A	A	A	A	A	A	A	A	A	A	B	B	A	B	B	A	A	A	A	A	A	A	B	B	A	B	A	B	A	B	A	A	A	A	A	B	A	A	B	B	B	A
chr03	422	A	A	B	A	B	A	A	A	A	A	A	A	A	A	A	B	A	B	A	B	B	A	A	A	A	B	A	A	B	B	A	B	A	B	A	B	A	A	A	A	A	B	A	A	B	B	B	A
chr03	430	A	A	B	A	B	A	A	A	A	A	A	A	A	A	A	B	A	B	A	B	B	A	A	A	A	B	A	A	B	B	A	B	A	B	A	B	A	A	A	A	A	B	A	A	B	B	B	A
chr03	554	A	A	B	A	B	A	A	A	A	A	A	A	A	A	A	B	A	B	A	B	B	A	A	A	A	B	A	A	B	B	A	A	A	B	A	B	A	A	A	A	A	B	A	B	B	B	B	A
chr03	570	A	A	B	A	B	A	A	A	A	A	A	A	A	A	A	B	A	B	A	B	B	A	A	A	A	B	A	A	B	B	A	A	A	B	A	B	A	A	A	A	A	B	A	B	B	B	B	A
chr03	573	A	A	B	A	B	A	A	A	A	A	A	A	A	A	A	B	A	B	A	B	B	A	A	A	A	B	A	A	B	B	A	A	A	B	A	B	A	A	A	A	A	B	A	B	B	B	B	A
chr03	585	A	A	B	A	B	A	A	A	A	A	B	A	A	A	A	B	A	B	A	B	B	A	A	A	A	B	A	A	B	B	A	A	A	B	A	B	A	A	A	A	A	B	A	B	B	B	B	A
chr03	728	A	A	B	A	B	A	A	A	A	A	B	A	A	A	A	B	A	B	A	B	B	A	A	A	A	B	A	A	B	B	A	A	A	A	A	B	A	A	A	A	A	B	A	B	B	B	B	A
chr03	743	A	A	B	A	B	A	A	A	A	A	B	A	A	A	A	B	A	B	A	B	B	A	A	A	A	B	A	A	B	B	A	A	A	A	A	B	A	A	A	A	A	B	A	B	B	B	B	A
chr03	751	A	A	B	A	B	A	A	A	A	A	B	A	A	A	A	B	A	B	A	B	B	A	A	A	A	B	A	A	B	B	A	A	A	A	A	B	A	A	A	A	A	B	A	B	B	B	A	A
chr03	759	A	A	B	A	B	A	A	A	A	A	B	A	A	A	A	B	A	B	A	B	B	A	A	A	A	B	A	A	B	B	A	A	A	A	B	B	A	A	A	A	A	B	A	B	B	B	A	A
chr03	857	A	A	B	A	B	A	A	A	A	A	B	A	A	A	A	B	A	B	A	B	B	A	A	A	A	B	A	A	B	B	A	A	A	A	B	B	A	A	A	A	A	B	A	B	B	B	A	A
chr03	954	A	A	B	A	B	A	A	A	A	A	B	A	A	A	A	B	A	B	A	B	B	A	A	A	A	B	A	A	B	B	A	A	A	A	B	B	A	A	A	A	A	B	A	B	B	B	A	A
chr03	961	A	A	B	A	B	A	A	A	A	A	B	A	A	A	A	B	A	B	A	B	B	A	A	A	A	B	A	A	B	B	A	A	B	A	B	B	A	A	A	A	A	B	A	B	B	B	A	A
chr03	968	A	A	B	A	B	A	A	A	A	A	B	A	A	A	A	B	A	B	A	B	B	A	A	A	A	B	A	A	B	B	A	A	B	A	B	B	A	A	A	A	A	B	A	B	B	B	A	A
chr03	994	A	A	B	A	B	A	A	A	B	A	B	A	A	A	A	B	A	B	A	B	B	A	A	A	A	B	A	A	B	B	A	A	B	A	B	B	A	A	A	A	A	B	A	B	B	B	A	A
chr03	1019	A	A	B	A	B	A	A	A	B	A	B	A	A	A	A	B	A	B	A	B	B	A	A	A	A	B	A	A	B	B	A	A	B	A	B	B	A	A	A	A	A	B	A	B	B	B	A	A
chr03	1042	A	A	B	A	B	A	A	A	B	A	B	A	A	A	A	B	A	B	A	B	B	A	A	A	A	B	A	A	B	B	A	A	B	A	B	B	A	A	A	A	A	B	A	B	B	B	A	A
chr03	1047	A	A	B	A	B	A	A	A	B	A	B	A	A	A	A	B	A	B	A	B	B	B	A	A	A	B	A	A	B	B	A	A	B	A	B	B	A	A	A	A	A	B	A	B	B	B	A	A
chr03	1077	A	A	B	A	B	A	A	A	B	A	B	A	A	A	A	B	A	B	A	B	B	B	A	A	A	B	A	A	B	B	A	A	B	A	B	B	A	A	A	A	A	B	A	B	B	B	A	A
chr03	1082	A	A	B	A	B	A	A	A	B	A	B	A	A	A	A	B	A	B	A	B	B	B	A	A	A	B	A	A	B	B	A	A	B	A	B	B	A	A	A	A	A	B	A	B	B	B	A	A
chr03	1087	A	A	B	A	B	A	A	A	B	A	B	A	A	A	A	B	A	B	A	B	B	B	A	A	A	B	A	A	B	B	A	A	B	A	B	B	A	A	B	A	A	B	A	B	B	B	A	A
chr03	1098	A	A	B	A	B	A	A	A	B	A	B	A	A	A	A	B	A	B	A	B	B	B	A	B	A	B	A	A	B	B	A	A	B	A	B	B	A	A	B	A	A	B	A	B	B	B	A	A
chr03	1108	A	A	B	A	B	A	A	B	B	A	B	A	A	A	A	B	A	B	A	B	B	B	A	B	A	B	A	A	B	B	A	A	B	A	B	B	A	A	B	A	A	B	A	B	B	B	A	A
chr03	1128	A	A	B	A	B	A	A	B	B	A	B	A	A	A	A	B	A	B	A	B	B	B	A	B	A	B	A	A	B	B	A	A	B	A	B	B	A	A	B	A	A	B	A	B	B	B	A	A
chr03	1132	A	A	B	A	B	A	A	B	B	A	B	A	A	A	A	B	A	B	A	B	B	B	A	B	A	B	A	A	B	B	A	A	B	A	B	B	A	A	B	A	A	B	A	B	B	B	A	A
chr03	1141	A	A	B	A	B	A	A	B	B	A	B	A	A	A	A	B	B	B	A	B	B	B	A	B	A	B	A	A	B	B	A	A	B	A	B	B	A	A	B	A	A	B	A	B	B	B	A	A
chr03	1146	A	A	B	A	B	A	A	B	B	A	B	A	A	A	A	B	B	B	A	B	B	B	B	B	A	B	A	A	B	B	A	A	B	A	B	B	A	A	B	A	A	B	A	B	B	B	A	A
chr03	1148	A	A	B	A	B	A	A	B	B	A	B	A	A	A	A	B	B	B	A	B	B	B	B	B	A	B	A	A	B	B	A	A	B	A	B	B	A	A	B	A	A	B	A	B	B	B	A	A
chr03	1173	A	A	B	A	B	A	A	B	B	A	B	A	A	A	A	B	B	B	A	B	B	B	B	B	A	B	A	A	B	B	A	A	B	A	B	B	A	A	B	A	A	B	A	B	B	B	A	A
chr03	1188	A	A	B	A	B	A	A	B	B	A	B	A	A	A	A	B	B	B	A	B	B	B	B	B	A	B	A	A	B	B	A	A	B	A	B	B	A	A	B	A	A	B	A	B	B	B	A	A
chr03	1199	A	A	B	A	B	A	A	B	B	A	B	A	A	A	A	B	B	B	A	B	B	B	B	B	A	B	A	A	B	B	A	A	B	A	B	B	A	A	B	A	A	B	A	A	B	B	A	A
chr03	1202	A	A	B	A	B	A	A	B	B	A	B	A	A	A	A	B	B	B	A	B	B	B	B	B	A	B	A	A	B	B	A	A	B	A	B	B	A	A	B	A	A	B	B	A	B	B	A	A
chr03	1203	A	A	B	A	A	A	A	B	B	A	B	A	A	A	A	B	B	B	A	B	B	B	B	B	A	B	A	A	B	B	A	A	B	A	B	B	A	A	B	A	A	B	B	A	B	B	A	A
chr03	1209	A	A	B	A	A	A	A	B	B	A	B	A	A	A	A	B	B	B	A	B	B	B	B	B	A	B	A	A	B	B	A	A	B	A	B	B	A	A	B	A	A	B	B	A	B	B	A	A
chr03	1213	A	A	B	A	A	A	A	B	B	A	B	A	A	A	B	B	B	B	A	B	B	B	B	B	A	B	A	A	B	B	A	A	B	A	B	B	A	A	B	A	A	B	B	A	B	B	A	A
chr03	1222	A	A	B	A	A	A	A	B	B	A	B	A	A	A	B	B	B	B	A	B	B	B	B	B	A	B	A	A	B	B	A	A	B	A	B	B	A	A	B	A	A	B	B	A	B	B	A	A
chr03	1230	A	A	B	A	A	A	A	B	B	A	B	A	A	A	B	B	B	B	A	B	B	B	B	B	A	B	A	A	B	B	A	A	B	A	B	B	A	A	B	A	A	B	B	A	B	B	A	A
chr03	1232	A	A	B	A	A	A	A	B	B	A	B	A	A	A	B	A	B	B	A	B	B	B	B	B	A	B	A	A	A	B	A	A	B	A	B	B	A	A	B	A	A	B	B	A	B	B	A	A
chr03	1236	A	A	B	A	A	A	A	B	B	A	B	A	A	A	B	A	B	B	A	B	B	B	B	B	A	B	A	A	A	B	A	A	B	A	B	B	A	A	B	A	A	B	B	A	B	B	A	A
chr03	1237	A	A	B	A	A	A	A	B	B	A	B	A	A	A	B	A	B	B	A	B	B	B	B	B	A	B	A	A	A	B	A	A	B	A	B	B	A	A	B	A	A	B	B	A	B	B	A	A
chr03	1239	A	A	B	A	A	A	A	B	B	A	B	A	A	A	B	A	B	B	A	B	B	B	B	B	A	B	A	A	A	B	A	A	B	A	B	B	A	A	B	A	A	B	B	A	B	B	A	A
chr03	1248	A	A	B	A	A	A	A	B	B	A	B	A	A	A	B	A	B	B	A	B	B	B	B	B	A	B	A	A	A	B	A	A	B	A	B	A	A	A	B	A	A	B	B	A	B	B	A	A
chr03	1250	A	A	B	A	A	A	A	B	B	A	B	A	A	A	B	A	B	B	A	B	B	B	B	B	A	B	A	A	A	B	A	A	B	A	B	A	A	A	B	A	A	B	B	A	B	B	A	A
chr03	1251	A	B	B	A	A	A	A	B	B	A	B	A	A	A	B	A	B	B	A	B	B	B	B	B	A	B	A	A	A	B	A	A	B	A	B	A	A	A	B	A	A	B	B	A	B	B	A	A
chr03	1263	A	B	B	A	A	A	A	B	B	A	B	A	A	A	B	A	B	B	A	B	B	B	B	B	A	B	A	A	A	B	A	A	B	A	B	A	A	A	B	A	A	B	B	A	B	B	A	A
chr03	1264	A	B	B	A	A	A	A	B	B	A	B	A	A	A	B	A	B	B	A	B	B	B	B	B	A	B	A	A	A	B	A	B	B	A	B	A	A	A	B	A	A	B	B	A	B	B	A	A
chr03	1265	B	B	B	A	A	A	A	B	B	A	B	A	A	A	B	A	B	B	A	B	B	B	B	B	A	B	A	A	A	B	A	B	B	A	B	A	A	A	B	A	A	B	B	A	B	B	A	A
chr03	1270	B	B	B	A	A	A	A	B	B	A	B	A	A	A	B	A	B	B	A	B	B	B	B	B	A	B	A	A	A	B	A	B	B	A	B	A	A	A	B	A	A	B	B	A	B	B	A	A
chr03	1280	B	B	A	A	A	A	A	B	B	A	B	A	A	A	B	A	B	B	A	B	B	B	B	B	A	B	A	A	A	B	A	B	B	A	B	A	A	A	B	A	A	B	B	A	B	B	A	A
chr03	1283	B	B	A	A	A	A	A	B	B	A	B	A	A	A	B	A	B	B	A	B	B	B	B	B	A	B	A	A	A	B	A	B	B	A	B	A	A	A	B	A	A	B	B	A	B	B	A	A
chr03	1293	B	B	A	A	A	A	A	B	B	A	B	A	A	A	B	A	B	B	A	B	B	B	B	B	A	B	A	A	A	B	A	B	B	A	B	A	A	A	B	A	A	B	B	A	B	B	A	A
chr03	1299	B	B	A	A	A	A	A	B	B	A	B	A	A	A	B	A	B	B	A	B	B	B	B	B	A	A	A	A	A	B	A	B	B	A	B	A	A	A	B	A	A	B	B	A	B	B	A	A
chr03	1302	B	B	A	A	A	A	A	B	B	A	B	A	A	A	B	A	B	B	A	B	B	B	B	B	A	A	A	A	A	B	A	B	B	B	B	A	A	A	B	A	A	B	B	A	B	B	A	A
chr03	1304	B	B	A	A	A	A	A	B	B	A	B	A	A	A	B	A	B	B	A	B	B	B	B	B	A	A	A	B	A	B	A	B	B	B	B	A	A	A	B	A	A	B	B	A	B	B	A	A
chr03	1307	B	B	A	A	A	A	A	B	B	A	B	A	A	A	B	A	B	A	A	B	B	B	B	B	A	A	A	B	A	B	A	B	B	B	B	A	A	A	B	A	A	B	B	A	B	B	A	A
chr03	1310	B	B	A	A	A	A	A	B	B	A	B	A	A	A	B	A	B	A	A	B	B	B	B	B	A	A	B	B	A	B	A	B	B	B	B	A	A	A	B	A	A	B	B	A	B	B	A	A
chr03	1323	B	B	A	A	A	A	A	B	B	A	B	A	A	A	B	A	B	A	A	B	B	B	B	B	A	A	B	B	A	B	A	B	B	B	B	A	A	A	B	A	A	B	B	A	B	A	A	A
chr03	1325	B	B	A	A	A	A	A	B	B	A	B	A	A	A	B	A	B	A	A	B	B	B	B	B	A	A	B	B	A	B	A	B	B	B	B	A	A	A	B	A	A	B	B	A	B	A	A	A
chr03	1332	B	B	A	A	A	A	A	B	B	A	B	A	A	A	B	A	B	A	A	B	B	B	B	B	A	A	B	B	A	B	A	B	B	B	B	A	A	A	B	A	A	B	B	A	B	A	A	A
chr03	1350	B	B	A	A	A	A	A	B	B	A	B	A	A	A	B	A	B	A	A	B	B	B	B	B	A	A	B	B	A	A	A	B	B	B	B	A	A	A	B	B	A	B	B	A	B	A	A	A
chr04	40	A	A	B	B	A	A	A	A	A	A	B	A	B	B	A	B	B	A	B	A	A	A	B	A	A	A	A	B	B	A	A	B	A	B	B	B	B	B	A	B	A	A	A	B	A	A	B	A
chr04	43	A	A	B	B	A	A	A	A	A	A	A	A	B	B	A	B	B	A	B	A	A	A	B	A	A	A	A	B	B	A	A	B	A	B	B	B	B	B	A	B	A	A	A	B	A	A	B	A
chr04	54	A	A	B	B	A	A	A	A	A	A	A	A	B	B	A	B	B	A	B	A	A	A	B	A	A	A	A	B	B	A	A	B	A	B	B	B	B	B	A	B	A	A	A	B	A	A	B	A
chr04	59	A	A	B	B	A	A	A	A	A	A	A	A	B	B	A	B	B	A	B	A	A	A	B	A	A	A	A	B	B	A	A	A	A	B	B	B	B	B	A	B	A	A	A	B	A	A	B	A
chr04	62	A	A	B	B	A	A	A	A	A	A	A	A	B	B	A	B	B	A	B	A	A	A	B	A	A	A	A	B	B	A	A	A	A	B	B	B	B	B	A	B	A	A	A	B	A	B	B	A
chr04	65	A	A	B	B	A	A	A	A	A	A	A	A	B	B	A	B	B	A	B	A	A	A	B	A	A	B	A	B	B	A	A	A	A	B	B	B	B	B	A	B	A	A	A	B	A	B	B	A
chr04	67	A	A	B	B	A	A	A	A	A	A	A	A	B	B	A	B	B	A	B	A	A	A	B	A	A	B	A	B	B	A	A	A	A	B	B	B	B	B	A	B	A	A	A	B	A	B	B	A
chr04	75	A	A	B	B	A	A	A	A	A	A	A	A	B	B	A	B	B	A	B	A	A	A	B	A	A	B	A	B	B	A	A	A	A	B	B	B	B	B	A	B	A	A	A	B	A	B	B	A
chr04	79	A	A	B	B	A	A	A	A	A	A	A	A	B	B	A	B	B	A	B	A	A	A	A	A	A	B	A	B	B	A	A	A	A	B	B	B	B	B	A	B	A	A	A	B	A	B	B	A
chr04	84	A	A	B	B	A	A	A	A	A	A	A	A	B	B	A	B	B	A	B	A	A	A	A	A	A	B	A	B	B	A	A	A	A	B	B	B	B	B	A	B	A	A	A	B	A	B	A	A
chr04	88	A	A	B	B	A	A	A	A	A	A	A	A	B	B	A	B	B	A	B	A	A	A	A	A	A	B	A	B	B	A	A	A	A	B	B	B	B	B	A	B	A	A	A	B	A	B	A	A
chr04	89	A	A	B	B	A	A	A	A	A	A	A	A	B	B	A	B	B	A	B	A	A	A	A	A	A	B	A	B	B	A	A	A	A	B	B	B	B	B	A	B	A	A	A	B	A	B	A	A
chr04	93	A	A	B	B	A	A	A	A	A	A	A	A	B	B	A	B	B	A	B	A	A	A	A	A	A	B	A	B	B	A	A	A	A	B	B	B	B	B	A	B	A	A	A	B	A	B	A	A
chr04	108	A	A	B	B	A	A	A	A	A	A	A	A	B	B	A	B	B	A	B	A	A	A	A	A	A	B	A	B	B	A	A	A	A	B	B	B	B	B	A	B	A	A	A	B	A	B	A	A
chr04	109	A	A	B	B	A	A	A	A	A	A	A	A	B	B	A	B	B	A	B	A	A	A	A	A	A	B	A	B	B	A	A	A	A	B	B	B	B	B	A	B	A	A	A	B	A	B	A	B
chr04	115	A	A	B	B	A	B	A	A	A	A	A	A	B	B	A	B	B	A	B	A	A	A	A	A	A	B	B	B	B	A	A	A	A	B	B	B	B	B	A	B	A	A	A	B	A	B	A	B
chr04	117	A	A	B	B	A	B	A	A	A	A	A	A	B	B	A	B	B	A	B	A	A	A	A	A	A	B	B	B	B	A	A	A	A	B	B	B	B	B	A	B	A	A	A	A	A	B	A	B
chr04	125	A	A	B	B	A	B	A	A	A	A	A	A	B	B	A	B	B	A	B	A	A	A	A	A	A	B	B	B	B	A	A	A	A	B	B	B	B	B	A	B	A	A	A	A	A	B	A	B
chr04	126	A	A	B	B	A	B	A	A	A	A	A	A	B	B	A	B	B	A	B	A	A	A	A	A	A	B	B	B	B	A	A	A	A	B	B	B	B	B	A	B	A	A	A	A	A	B	A	B
chr04	140	A	A	A	B	A	B	A	A	A	A	A	A	B	B	A	B	B	A	B	A	A	A	A	A	A	B	B	B	B	A	A	A	A	B	B	B	B	B	A	B	A	A	A	A	A	B	A	B
chr04	157	A	A	A	B	A	B	A	A	A	A	A	A	B	B	A	A	B	A	B	A	A	A	A	A	A	B	B	B	B	A	A	A	A	B	B	B	B	B	A	B	A	A	A	A	A	B	A	B
chr04	178	A	A	A	B	A	B	A	A	A	A	A	A	B	B	A	A	B	A	B	A	A	A	A	A	A	B	B	B	B	A	A	A	A	B	B	B	B	B	A	B	A	A	A	A	A	B	A	B
chr04	181	A	A	A	B	A	B	A	A	A	A	A	A	B	B	A	A	B	A	B	A	A	A	A	A	A	B	B	B	B	A	A	A	A	B	B	B	B	B	A	B	A	A	A	A	A	B	A	B
chr04	182	A	A	A	B	A	B	A	A	A	A	A	A	B	B	A	A	B	A	B	A	A	A	A	A	A	B	B	B	B	A	A	A	A	B	B	B	B	B	A	B	A	A	A	A	A	B	A	B
chr04	183	A	A	A	B	A	B	A	A	A	A	A	A	B	B	A	A	B	A	B	A	A	A	A	A	A	B	B	B	B	A	A	A	A	B	B	B	B	B	A	B	A	A	A	A	A	B	A	B
chr04	200	A	A	A	B	A	B	A	A	A	A	A	A	B	B	A	A	B	A	B	A	A	A	A	A	A	B	B	B	B	A	A	A	A	B	B	B	B	B	A	B	A	A	A	A	A	B	A	B
chr04	206	A	A	A	B	A	B	A	A	A	A	A	A	B	B	A	A	B	B	B	A	A	A	A	A	A	B	B	B	B	A	A	A	A	B	B	B	B	B	A	B	A	A	A	A	A	B	A	B
chr04	211	A	A	A	B	A	B	A	A	A	A	A	A	B	B	A	A	B	B	B	A	A	A	A	A	A	B	B	B	B	A	A	A	A	B	B	B	B	B	A	B	A	A	A	A	A	B	A	B
chr04	226	A	A	A	B	A	B	A	A	A	A	A	A	B	B	A	A	B	B	B	A	A	A	A	A	A	B	B	B	B	A	A	A	A	B	B	B	B	B	A	B	A	A	A	A	A	B	A	B
chr04	229	A	A	A	B	A	B	A	A	A	B	A	A	B	B	A	A	B	B	B	A	A	A	A	A	A	B	B	B	B	A	A	A	A	B	B	B	B	B	A	B	A	A	A	A	A	B	A	B
chr04	230	A	A	A	A	A	B	A	A	A	B	A	A	B	B	A	A	B	B	B	A	A	A	A	A	A	B	B	B	B	A	A	A	A	B	B	B	B	B	A	B	A	A	A	A	A	B	A	B
chr04	232	A	A	A	A	A	B	A	A	A	B	A	A	B	B	A	A	B	B	B	A	A	A	A	A	A	B	B	B	B	B	A	A	A	B	B	B	B	B	A	B	A	A	A	A	A	B	A	B
chr04	303	A	A	A	A	A	B	A	A	A	B	A	B	B	B	A	A	A	B	B	A	A	A	A	A	A	B	B	B	B	B	A	A	A	B	B	B	B	B	A	B	A	A	A	A	A	B	A	B
chr04	326	A	A	A	A	A	B	A	A	A	B	A	B	B	B	A	A	A	B	B	A	A	A	A	A	A	B	B	B	B	B	A	A	A	B	B	B	B	B	A	B	A	A	A	A	A	B	A	B
chr04	341	A	A	A	A	B	B	A	A	A	B	A	B	B	B	A	A	A	B	B	A	A	A	A	A	A	B	B	B	B	B	A	A	A	B	B	B	B	B	A	B	A	A	A	A	A	B	A	B
chr04	396	A	A	A	A	B	B	A	A	B	B	A	B	B	B	A	A	A	B	B	A	A	A	A	A	A	B	B	B	B	B	A	A	A	B	B	B	B	B	A	B	A	A	A	A	A	B	A	B
chr04	398	A	A	A	A	B	B	A	A	B	B	A	B	B	B	A	A	A	B	B	A	A	A	A	A	A	B	B	B	B	B	A	A	A	B	B	B	B	B	A	B	A	A	A	A	A	B	A	B
chr04	426	A	A	A	A	B	B	A	A	B	B	A	B	B	B	A	A	A	B	B	A	A	A	A	A	A	B	B	B	B	B	A	A	A	B	B	B	B	B	A	B	A	A	A	A	A	B	A	B
chr04	634	A	A	A	A	B	B	A	A	B	B	A	B	B	B	A	A	A	B	B	A	A	A	A	A	A	B	B	B	B	B	A	A	A	B	B	B	B	A	A	B	A	A	A	A	A	B	A	B
chr04	681	A	A	A	A	B	B	A	A	B	B	A	B	B	B	A	A	A	B	B	A	A	A	A	A	A	B	B	B	B	B	A	A	A	B	B	B	B	A	A	B	A	A	A	A	A	B	A	B
chr04	872	A	A	A	A	B	B	A	A	B	B	A	B	B	B	A	A	A	B	B	A	A	A	A	A	A	B	B	B	B	B	B	A	A	B	B	B	B	A	A	B	A	A	A	A	A	B	A	B
chr04	885	A	A	A	A	B	B	A	A	B	B	A	B	B	B	A	A	A	B	B	A	A	A	A	A	A	B	B	B	B	B	B	A	A	B	B	B	B	A	A	B	A	A	A	A	A	B	A	B
chr04	901	A	A	A	A	B	B	A	A	B	B	A	B	B	B	A	A	A	B	B	A	A	A	A	A	A	B	B	B	B	B	B	A	A	B	B	B	B	A	A	B	A	A	A	A	A	B	A	B
chr04	935	A	A	A	A	B	B	A	A	B	B	A	B	B	B	A	A	A	B	B	A	A	A	A	A	A	B	B	B	B	B	B	A	A	B	B	A	B	A	A	B	A	A	A	A	A	B	A	B
chr04	944	A	A	A	A	B	B	A	A	B	B	A	B	B	B	A	A	A	B	B	A	A	A	A	A	A	B	B	B	B	B	B	A	A	B	B	A	B	A	A	B	A	A	A	A	A	B	A	B
chr04	953	A	A	A	A	B	B	A	A	B	B	A	B	B	B	A	A	A	B	B	A	A	A	A	A	A	B	B	B	B	B	B	A	A	B	B	A	B	A	A	B	B	A	A	A	A	B	A	B
chr04	962	A	A	A	A	B	B	A	A	B	B	A	B	B	B	A	A	A	B	A	A	A	A	A	A	A	B	B	B	B	B	B	A	A	B	B	A	B	A	A	B	B	A	A	A	A	B	A	B
chr04	1021	A	A	A	A	B	B	A	A	B	B	A	B	B	B	A	A	A	B	A	A	A	A	A	A	A	B	B	B	B	B	B	A	A	B	B	A	B	A	A	B	B	A	A	A	A	B	A	B
chr04	1022	B	A	A	A	B	B	A	A	B	B	A	B	B	B	A	A	A	B	A	A	A	A	A	A	A	B	B	B	B	B	B	A	A	B	B	A	B	A	A	B	B	A	A	A	A	B	A	B
chr04	1030	B	A	A	A	B	B	A	A	B	B	A	B	B	B	A	A	A	B	A	A	A	A	A	A	A	B	B	B	B	B	B	A	A	B	B	A	B	A	A	B	B	A	A	A	A	B	A	B
chr04	1078	B	A	A	A	B	B	A	A	B	B	A	B	B	B	A	A	A	B	A	A	A	A	A	A	A	B	B	B	B	B	B	A	A	B	B	A	A	A	A	B	B	A	A	A	A	B	A	B
chr04	1091	B	A	A	A	B	B	A	A	B	B	A	B	B	B	A	A	A	B	A	A	A	A	A	A	A	B	B	B	B	B	B	A	A	B	B	A	A	A	A	B	B	A	A	A	A	B	A	B
chr04	1095	B	A	A	A	B	B	A	A	B	B	A	B	B	B	A	A	A	B	A	A	A	B	A	A	A	B	B	B	B	B	B	A	A	B	B	A	A	A	A	B	B	A	A	A	A	B	A	B
chr04	1097	B	A	A	A	B	B	A	A	B	B	A	B	B	B	A	A	A	B	A	A	A	B	A	A	B	B	B	B	B	B	B	A	A	B	B	A	A	A	A	B	B	A	A	A	A	B	A	B
chr04	1118	B	A	A	A	A	B	A	A	B	B	A	A	B	B	A	A	A	B	A	A	A	B	A	A	B	B	B	B	B	B	B	A	A	B	B	A	A	A	A	B	B	A	A	A	A	B	A	B
chr04	1123	B	A	A	A	A	B	A	A	B	B	A	A	B	B	A	A	A	B	A	A	A	B	A	A	B	B	B	B	B	B	B	A	A	B	B	A	A	A	A	B	B	A	A	A	A	B	A	B
chr04	1125	B	A	A	A	A	B	A	A	B	B	A	A	B	B	A	A	A	B	A	A	A	B	A	A	B	B	A	B	B	B	B	A	A	B	B	A	A	A	A	B	B	A	A	A	A	B	A	B
chr04	1127	B	A	A	A	A	B	A	A	B	B	A	A	B	B	A	A	A	B	A	A	A	B	A	A	B	B	A	B	B	B	B	A	A	B	B	A	A	A	A	B	B	A	A	A	A	B	A	B
chr04	1132	B	A	A	A	A	B	A	A	B	B	A	A	B	B	A	A	A	B	A	A	A	B	A	A	B	B	A	B	B	B	B	A	A	B	B	A	A	A	A	B	B	A	A	A	A	B	A	B
chr04	1137	B	A	A	A	A	B	A	A	B	B	A	A	B	B	A	A	A	B	A	A	A	B	A	A	B	B	A	B	B	B	B	A	A	B	B	A	A	A	A	B	B	A	A	A	A	B	A	B
chr04	1139	B	A	A	A	A	B	A	A	B	B	A	A	B	B	A	A	A	B	A	A	A	B	A	A	B	B	A	B	B	B	B	A	A	B	B	A	A	A	A	B	B	A	A	A	A	B	A	B
chr04	1151	B	A	A	A	A	B	A	A	B	B	A	A	B	B	A	B	A	B	A	A	A	B	B	A	B	B	A	B	B	B	B	A	A	B	B	A	A	A	A	B	B	A	A	A	A	B	A	B
chr04	1153	B	A	A	A	A	B	A	A	B	B	A	A	B	B	A	B	A	B	A	A	A	B	B	A	B	B	A	B	B	B	B	A	A	B	B	A	A	A	A	B	B	A	A	A	A	B	A	B
chr04	1168	B	A	A	A	A	B	A	A	B	B	A	A	B	B	A	B	A	B	A	A	A	B	B	A	B	B	A	A	B	B	B	A	A	B	B	A	A	A	A	B	B	A	A	A	A	B	A	B
chr04	1173	B	A	A	A	A	B	A	A	B	B	A	A	B	B	A	B	A	B	A	A	A	B	B	A	B	B	A	A	B	B	B	A	A	B	B	A	B	A	A	B	B	A	A	A	A	B	A	B
chr04	1175	B	A	A	A	A	B	A	A	B	B	A	A	B	B	A	B	A	B	A	A	A	B	B	A	B	B	A	A	B	B	B	A	A	B	B	A	B	A	A	B	B	A	A	A	A	B	A	B
chr04	1183	B	A	A	A	A	B	A	A	B	B	A	A	B	B	A	B	A	B	A	A	A	B	B	A	B	B	B	A	B	B	B	A	A	B	B	A	B	A	A	B	B	A	A	A	A	B	A	B
chr04	1184	B	A	A	A	A	A	A	A	B	B	A	A	B	A	A	B	A	B	A	A	A	B	B	A	B	B	B	A	B	B	B	A	A	A	B	A	B	A	A	B	B	A	A	A	A	B	A	B
chr04	1205	B	A	A	A	A	A	A	A	B	B	A	A	B	A	A	B	A	B	A	A	A	B	B	A	B	B	B	A	B	B	B	A	A	A	B	A	B	A	A	B	B	A	A	A	A	B	A	B
chr04	1214	B	A	A	A	A	A	A	A	B	B	A	A	B	A	A	B	A	B	A	A	A	B	B	A	B	B	B	A	B	B	B	A	A	A	B	A	B	A	A	B	B	A	A	A	A	B	A	B
chr04	1215	B	A	A	A	A	A	A	A	B	B	A	A	B	A	A	B	A	B	A	A	A	B	B	A	B	B	B	A	B	B	B	A	A	A	B	A	B	A	A	B	B	B	A	A	A	B	A	B
chr04	1217	B	A	A	A	A	A	A	A	B	B	A	A	B	A	A	B	A	B	A	A	A	B	B	B	B	B	B	A	B	B	B	A	A	A	B	A	B	A	A	B	B	B	A	A	A	B	A	B
chr04	1219	B	A	A	B	A	A	A	A	B	B	A	A	B	A	A	B	A	B	A	A	A	B	B	B	B	B	B	A	B	B	B	A	A	A	B	A	B	A	A	A	B	B	A	A	A	B	A	B
chr04	1248	B	A	A	B	A	A	A	A	B	B	A	A	B	A	A	B	A	B	A	A	A	B	B	B	B	B	B	A	B	B	B	A	A	A	B	A	B	A	A	A	B	B	A	A	A	B	A	B
chr04	1253	B	A	A	B	A	A	A	A	B	B	A	A	B	A	A	B	A	B	A	A	A	B	B	B	B	B	B	A	B	B	B	A	A	A	B	A	B	A	A	A	B	B	A	A	A	B	A	B
chr04	1259	B	A	A	B	A	A	A	A	B	B	A	A	B	A	A	B	A	B	A	A	A	B	B	B	B	B	B	A	B	B	B	A	A	A	B	A	B	A	A	A	B	B	A	A	A	B	A	B
chr04	1265	B	A	A	B	A	A	B	A	B	B	A	A	B	A	A	B	A	B	A	A	A	B	B	B	B	B	B	A	B	B	B	A	A	A	B	A	B	A	A	A	B	B	A	A	A	B	A	B
chr04	1276	B	A	A	B	A	A	B	A	B	B	A	A	B	A	A	B	A	B	A	A	A	B	B	B	B	B	B	A	B	B	B	A	A	A	B	A	B	A	A	A	B	B	A	A	A	B	A	B
chr04	1291	B	A	A	B	A	A	B	A	B	B	A	A	B	A	A	B	A	B	A	A	A	B	B	B	B	B	B	A	B	B	B	A	A	A	B	A	B	A	A	A	B	B	A	A	B	B	A	B
chr04	1302	B	A	A	B	A	A	B	B	B	B	A	A	B	A	A	B	A	B	A	A	A	B	B	B	B	B	B	A	B	B	B	A	A	A	B	A	B	B	A	A	B	B	A	A	B	B	A	B
chr04	1316	B	A	A	B	A	A	B	B	B	B	A	A	B	A	A	B	A	B	A	A	A	B	B	B	B	B	B	A	B	B	B	A	A	A	B	A	B	B	A	A	B	B	A	A	B	B	A	B
chr05	13	B	A	A	A	B	A	B	A	B	A	A	A	A	A	A	B	A	B	A	A	A	A	A	B	A	A	B	B	B	B	B	A	A	B	B	A	B	A	B	A	A	A	B	A	A	A	A	B
chr05	16	B	A	A	A	B	A	B	A	B	A	A	A	A	A	A	B	A	B	A	A	A	A	A	B	A	A	B	B	B	B	B	A	A	B	B	A	B	A	B	A	A	A	B	A	A	B	A	B
chr05	20	B	A	A	A	B	A	B	A	B	A	A	A	A	A	A	B	A	B	A	A	A	A	A	B	A	A	B	B	B	B	B	A	A	B	B	A	B	A	B	A	A	A	B	A	A	B	A	B
chr05	23	B	A	A	A	B	A	B	A	B	A	A	A	A	A	A	B	A	B	B	A	A	A	A	B	A	A	B	B	B	B	B	A	A	B	B	A	B	A	B	A	A	A	B	A	A	B	A	B
chr05	35	B	A	B	A	B	A	B	A	B	A	A	A	A	A	A	B	A	B	B	A	A	A	A	B	A	A	B	B	B	B	B	A	A	B	B	A	B	A	B	A	A	A	B	A	A	B	A	B
chr05	37	B	A	B	A	B	A	B	A	B	A	A	A	A	A	A	B	A	B	B	A	A	A	A	B	A	A	B	B	B	B	B	A	A	B	B	A	A	A	B	A	A	A	B	A	A	B	A	B
chr05	47	A	A	B	A	B	A	B	A	B	A	A	A	A	A	A	B	A	B	B	A	A	A	A	B	A	A	B	B	B	B	B	A	A	B	B	A	A	A	B	A	A	A	B	A	A	B	A	B
chr05	48	A	A	B	A	B	A	B	A	B	A	A	A	A	A	A	A	A	B	B	A	A	A	A	B	A	A	B	B	A	B	B	A	A	B	B	A	A	A	B	A	A	A	B	A	A	B	A	B
chr05	51	A	A	B	A	B	A	B	A	B	A	A	A	A	A	A	A	A	B	B	A	A	A	A	B	A	A	B	B	A	B	B	A	A	B	B	A	A	A	B	A	A	A	B	A	A	B	A	B
chr05	55	A	A	B	A	B	A	B	A	B	A	A	A	A	A	A	A	A	B	B	A	A	A	A	B	A	A	B	B	A	B	B	A	A	B	B	A	A	A	B	A	A	A	B	A	A	B	A	B
chr05	59	A	A	B	A	B	A	B	A	B	A	A	A	A	A	A	A	A	B	B	A	A	A	A	B	A	A	B	B	A	B	B	A	A	B	B	B	A	A	B	A	A	A	B	A	A	B	A	B
chr05	67	A	A	B	A	B	A	B	A	B	A	A	A	A	A	A	A	A	B	B	A	A	A	A	B	A	A	B	B	A	B	B	A	A	B	B	B	A	A	B	A	A	A	B	A	A	B	A	B
chr05	72	A	A	B	A	B	A	B	A	B	A	A	A	A	A	A	A	A	B	B	A	A	A	A	B	A	A	B	B	A	B	B	A	A	B	B	B	A	A	B	A	A	A	B	A	A	B	A	B
chr05	74	A	A	B	A	B	A	B	A	B	A	A	A	A	A	A	A	A	B	B	A	A	A	A	B	A	A	B	B	A	B	B	A	A	B	B	B	A	A	B	A	A	A	B	A	A	B	A	B
chr05	77	A	A	B	A	B	A	B	A	B	A	A	A	A	A	A	A	A	B	B	A	A	A	A	B	A	A	B	A	A	B	B	A	A	B	B	B	A	A	B	A	A	A	B	A	A	B	A	B
chr05	79	A	A	B	A	B	A	B	A	B	A	A	A	A	A	A	A	A	B	B	A	A	A	A	B	B	A	B	A	A	B	B	A	A	B	B	B	A	A	B	A	A	A	B	A	A	B	A	B
chr05	82	A	A	B	A	B	A	B	A	B	A	A	B	A	A	A	A	A	B	B	A	A	A	A	B	B	A	B	A	A	B	B	A	A	B	B	B	A	A	B	A	A	A	B	A	A	B	A	B
chr05	84	A	A	B	A	B	A	B	A	B	A	A	B	A	A	A	A	A	B	B	A	A	A	A	B	B	A	B	A	A	B	B	A	A	B	B	B	A	A	B	A	A	A	B	A	A	B	A	B
chr05	87	A	A	B	A	B	A	B	A	B	A	A	B	A	A	A	A	A	B	B	A	A	A	A	B	B	A	B	A	A	B	B	A	A	B	B	B	A	A	B	A	A	A	B	A	A	B	A	B
chr05	95	A	A	B	A	B	A	B	A	B	A	A	B	A	A	A	A	A	B	B	A	A	A	A	B	B	A	B	A	A	B	B	A	A	B	B	B	A	A	B	A	A	A	B	A	A	B	A	B
chr05	110	A	A	B	A	B	A	B	A	B	A	A	B	A	A	A	A	A	B	B	A	A	A	A	B	B	A	B	A	A	B	B	A	A	B	B	B	A	A	B	A	A	A	B	A	A	B	A	B
chr05	113	A	A	B	A	B	A	A	A	B	A	A	B	A	A	A	A	A	B	B	A	A	A	A	B	B	A	B	A	A	B	B	A	A	B	B	B	A	A	B	A	A	A	B	A	A	B	A	B
chr05	114	A	A	B	A	B	A	A	A	B	A	A	B	A	A	A	A	A	B	B	A	A	A	A	B	B	A	B	A	A	B	B	A	A	B	B	B	A	A	B	A	A	A	B	A	A	B	A	B
chr05	123	A	A	B	A	B	A	A	A	B	A	A	B	A	A	A	A	A	B	B	A	A	A	A	B	B	A	B	A	A	A	B	A	A	B	B	B	A	A	B	A	A	A	B	A	A	B	A	B
chr05	125	A	A	B	A	B	A	A	A	B	A	A	B	A	A	A	A	A	A	B	A	A	A	A	B	B	A	B	A	A	A	B	A	A	B	B	B	A	B	B	A	A	A	B	A	A	B	A	B
chr05	127	A	A	B	A	B	A	A	A	B	A	A	B	A	A	A	A	A	A	B	A	A	A	A	B	B	A	B	A	A	A	B	A	A	B	B	B	A	B	B	A	A	A	B	A	A	B	A	B
chr05	133	A	A	B	A	B	A	A	A	B	A	A	B	A	A	A	A	A	A	B	A	A	A	A	B	B	A	B	A	A	A	B	A	B	B	B	B	A	B	B	A	A	A	B	A	A	B	A	B
chr05	137	A	A	B	A	B	A	A	A	B	A	A	B	A	A	A	A	A	A	B	A	A	A	A	B	B	A	B	A	A	A	B	A	B	B	B	B	A	B	B	A	A	A	B	A	A	B	A	B
chr05	145	A	A	B	A	B	A	A	A	B	A	A	B	A	A	A	A	A	A	B	A	A	A	A	B	B	A	B	A	A	A	B	A	B	B	B	B	A	B	B	A	A	A	B	A	A	B	A	B
chr05	149	A	A	B	A	B	A	A	A	A	A	A	B	A	A	A	A	A	A	B	A	A	A	A	B	B	A	B	A	A	A	B	A	B	B	B	B	A	B	B	A	A	A	B	A	A	B	A	B
chr05	159	A	A	B	A	B	A	A	A	A	A	A	B	A	A	A	A	A	A	B	A	A	A	A	B	B	A	B	A	A	A	B	A	B	B	B	B	A	B	B	A	A	A	B	A	A	B	A	B
chr05	164	A	A	B	A	B	A	A	A	A	A	A	B	A	A	A	A	A	A	B	A	A	A	A	B	B	A	B	A	A	A	A	A	B	B	B	B	A	B	B	A	A	A	B	A	A	B	A	B
chr05	165	A	A	B	A	B	A	A	A	A	A	A	B	A	A	A	A	A	A	B	A	A	A	B	B	B	A	B	A	A	A	A	A	B	B	B	B	A	B	B	A	A	A	B	A	A	B	A	B
chr05	170	A	A	B	A	B	A	A	A	A	A	A	B	A	A	A	A	A	A	B	A	A	A	B	B	B	A	B	A	A	A	A	A	B	B	B	B	A	B	B	A	A	A	B	A	A	B	A	B
chr05	175	A	A	B	A	A	A	A	A	A	A	A	B	A	A	A	A	A	A	B	A	A	A	B	B	B	A	B	A	A	A	A	B	B	B	B	B	A	B	B	A	A	A	B	A	A	B	A	B
chr05	181	A	A	B	A	A	A	A	A	A	A	A	B	A	A	A	A	A	A	B	A	A	A	B	B	B	A	B	A	A	A	A	B	B	B	B	B	A	B	B	A	A	A	B	B	A	B	A	B
chr05	203	A	A	B	A	A	A	A	A	A	A	A	B	A	A	A	A	A	A	B	A	A	A	B	B	B	A	B	A	A	A	A	B	B	B	B	B	A	B	B	A	A	A	B	B	A	B	A	B
chr05	208	A	A	B	A	A	A	A	A	A	A	A	B	A	A	A	A	A	A	B	A	A	A	B	B	B	A	B	A	A	A	A	B	B	B	B	B	A	B	B	A	A	A	B	B	A	B	A	B
chr05	229	A	A	B	A	A	A	A	A	A	A	A	B	A	A	A	A	A	A	B	A	A	A	B	B	B	A	B	A	A	A	A	B	B	B	B	B	A	B	B	A	A	A	B	B	A	B	A	B
chr05	257	A	A	B	A	A	A	A	A	A	A	A	B	A	A	A	A	A	A	B	A	A	A	B	B	B	A	B	A	A	A	A	B	B	B	B	B	B	B	B	A	A	A	B	B	A	B	A	B
chr05	338	A	A	B	A	A	A	A	A	A	A	A	B	A	A	A	A	A	A	B	A	A	A	B	B	B	A	B	A	A	A	A	B	B	B	B	B	B	B	B	A	A	A	B	B	A	B	A	B
chr05	382	A	A	B	A	A	A	A	A	A	A	A	B	A	A	A	A	A	A	B	A	A	A	B	B	B	A	B	A	A	A	A	B	B	B	B	B	B	B	B	A	A	B	B	B	A	B	A	B
chr05	431	A	A	B	A	A	A	A	A	A	A	A	B	A	A	A	A	A	A	B	A	A	A	B	B	B	A	B	A	A	A	A	B	B	B	B	B	B	B	B	A	A	B	B	B	B	B	A	B
chr05	560	A	A	B	A	A	A	A	A	A	A	A	B	A	A	A	A	A	A	B	A	A	A	B	B	B	A	B	A	A	A	A	B	B	B	B	B	B	B	B	A	A	B	B	B	B	B	A	B
chr05	614	A	A	B	A	A	A	A	A	A	A	A	B	A	A	A	A	A	A	B	A	A	A	B	B	B	A	B	A	A	B	A	B	B	B	B	B	B	B	B	A	A	B	B	B	B	B	A	B
chr05	690	A	A	B	A	A	A	A	A	A	B	A	B	A	A	A	A	A	A	B	A	A	A	B	B	B	A	B	A	A	B	A	B	B	B	B	B	B	B	B	A	A	B	B	B	B	B	A	B
chr05	713	A	A	B	A	A	A	A	A	A	B	A	B	A	A	A	A	A	A	B	A	A	A	B	B	B	A	B	A	A	B	A	B	B	B	B	B	B	B	B	A	A	B	B	B	B	B	A	B
chr05	729	A	A	B	A	A	A	A	A	A	B	A	B	A	A	A	A	A	A	B	A	A	A	B	B	B	A	B	A	A	B	A	B	B	B	B	B	B	B	B	A	A	B	B	B	B	B	A	B
chr05	757	A	A	B	A	A	A	A	A	A	B	A	B	A	A	A	A	A	A	B	A	A	A	B	B	B	A	B	A	A	B	A	B	B	B	B	B	B	B	B	A	B	B	B	B	B	B	A	B
chr05	760	A	A	B	A	A	A	A	A	A	B	A	B	A	A	A	A	A	A	B	A	A	A	B	B	B	A	B	A	A	B	A	B	B	B	B	B	B	B	B	A	B	B	B	B	B	B	A	B
chr05	762	A	A	B	A	A	A	A	A	A	B	A	B	A	A	A	A	A	A	B	A	A	A	B	B	B	A	A	A	A	B	A	B	B	B	B	B	B	B	B	A	B	B	B	B	B	B	A	B
chr05	781	A	A	B	A	A	A	A	A	A	B	A	B	A	A	A	A	A	A	B	A	A	A	B	B	B	A	A	A	A	B	A	B	B	B	B	B	B	B	B	A	B	B	B	B	B	B	A	B
chr05	794	A	A	B	A	A	A	A	A	A	B	A	B	A	A	A	A	A	A	B	B	A	A	B	B	B	A	A	A	A	B	A	B	B	B	B	B	B	B	B	A	B	B	B	B	B	B	A	B
chr05	807	A	A	B	A	A	A	A	A	A	B	A	B	A	A	A	A	A	A	B	B	A	A	B	B	B	A	A	A	A	B	A	B	B	B	B	B	B	B	B	A	B	B	B	B	B	B	A	B
chr05	838	A	A	B	A	A	A	A	A	A	B	A	B	A	A	A	A	A	A	B	B	A	A	B	B	B	A	A	A	A	B	A	B	B	B	B	B	B	B	B	A	B	B	B	B	B	B	A	B
chr05	851	A	A	B	A	A	A	A	A	A	B	A	B	A	A	A	A	A	A	B	B	A	A	B	B	B	A	A	A	A	B	A	B	B	B	B	B	B	B	B	A	B	B	B	B	B	B	A	B
chr05	858	A	A	B	A	A	A	A	A	A	B	A	B	A	A	A	A	A	B	B	B	A	A	B	B	B	A	A	A	A	B	A	B	B	B	B	B	B	B	B	A	B	B	B	B	B	B	A	B
chr05	867	A	A	B	A	A	A	A	A	A	B	A	B	B	A	A	A	A	B	B	B	A	A	B	B	B	A	A	A	A	B	A	B	B	B	B	B	B	B	B	A	B	B	B	B	B	B	A	B
chr05	884	A	A	A	A	A	A	A	A	A	B	A	B	B	A	A	A	A	B	B	B	A	A	B	B	B	A	A	A	A	B	A	B	B	B	B	B	B	B	B	A	B	B	B	B	B	B	A	B
chr05	892	A	A	A	A	A	A	A	A	A	B	A	B	B	A	B	A	A	B	B	B	A	A	B	B	B	A	A	A	A	B	A	B	B	B	B	B	B	B	B	A	B	B	B	B	B	B	A	B
chr05	899	A	A	A	A	A	A	A	A	A	B	A	B	B	A	B	A	A	B	B	B	A	A	B	B	B	A	A	A	A	B	A	B	B	B	B	A	B	B	B	A	B	B	B	B	B	B	A	B
chr05	901	A	A	A	A	A	A	A	A	A	B	A	B	B	A	B	A	A	B	B	B	A	B	B	B	B	A	A	A	A	B	A	B	B	B	B	A	B	B	B	A	B	B	B	B	B	B	A	B
chr05	907	A	A	A	A	A	A	A	A	B	B	A	B	B	A	B	A	A	B	B	B	A	B	B	B	B	A	A	A	A	B	A	B	B	B	B	A	B	B	B	A	B	B	B	B	B	B	A	B
chr05	919	B	A	A	A	A	A	A	A	B	B	A	B	B	A	B	A	A	B	B	B	A	B	B	B	B	A	A	A	A	B	A	B	B	B	B	A	B	B	B	A	B	B	B	B	B	B	A	B
chr05	931	B	B	A	A	A	A	A	A	B	B	A	B	B	A	B	A	A	B	B	B	A	B	B	B	B	A	A	A	A	B	A	B	B	B	B	A	B	B	B	A	B	B	B	B	B	B	A	B
chr05	937	B	B	A	A	B	A	A	A	B	B	A	B	B	A	B	A	A	B	B	B	A	B	B	B	B	A	A	A	A	B	A	B	B	B	B	A	B	B	B	A	B	B	B	B	B	B	A	B
chr05	969	B	B	A	A	B	A	A	A	B	B	A	B	B	A	B	A	A	B	B	B	A	B	B	B	B	A	A	A	A	B	A	B	B	B	B	A	B	B	B	A	B	B	B	B	B	B	A	A
chr05	976	B	B	A	A	B	B	A	A	B	B	A	B	B	A	B	A	A	B	B	B	A	B	B	B	B	A	A	A	A	B	A	B	B	B	B	A	B	B	B	A	B	B	B	B	B	B	A	A
chr05	986	B	B	A	A	B	B	A	A	B	B	A	B	B	A	B	A	A	B	B	B	A	B	B	B	B	A	A	A	A	B	A	A	B	B	B	A	B	B	B	A	B	B	B	B	B	B	A	A
chr05	1015	B	B	A	A	B	B	A	A	B	B	A	B	B	A	B	A	A	B	B	B	A	B	B	B	B	A	A	A	A	B	A	A	B	B	B	A	B	B	B	A	B	B	B	B	B	B	A	A
chr05	1019	B	B	A	A	B	B	A	A	B	B	A	B	B	A	B	A	A	B	B	B	A	B	B	B	B	A	A	A	A	B	A	A	B	B	B	A	B	B	B	A	B	B	B	B	B	B	A	A
chr05	1031	B	B	A	A	B	B	A	A	B	B	A	B	B	A	B	A	A	B	B	B	A	B	B	B	A	A	A	A	A	B	A	A	B	B	B	A	B	B	B	A	B	B	B	B	B	B	A	A
chr05	1037	B	B	A	A	B	B	A	A	B	B	A	B	B	A	B	A	A	B	B	B	A	B	B	B	A	A	A	A	A	B	A	A	B	B	B	A	B	B	B	A	B	B	B	B	B	B	A	A
chr05	1050	B	B	A	A	B	B	A	A	B	B	A	B	B	A	B	A	A	B	B	B	A	B	B	B	A	A	A	A	A	B	A	A	B	B	B	A	B	B	B	A	B	B	B	B	B	B	A	A
chr05	1052	B	B	A	A	B	B	A	A	B	B	A	B	B	A	B	A	A	B	B	B	A	B	B	B	A	A	A	A	A	B	A	A	B	B	B	B	B	B	B	A	B	B	B	B	B	B	A	A
chr05	1065	B	B	A	A	B	B	A	A	B	B	A	B	B	A	B	A	A	B	B	B	A	B	B	B	A	A	A	A	A	B	A	A	B	B	B	B	B	B	B	A	B	B	B	B	B	B	A	A
chr05	1081	B	B	A	A	B	B	A	A	B	B	A	B	B	A	B	A	A	B	B	B	A	B	B	B	A	A	A	A	A	B	A	A	B	B	B	A	B	B	B	A	B	B	B	B	B	B	A	A
chr06	8	A	B	B	B	A	B	B	B	B	B	A	A	A	B	A	A	A	A	B	A	A	B	B	B	B	B	A	A	B	B	A	B	B	A	B	A	A	B	B	B	B	A	A	A	A	A	A	A
chr06	11	A	B	B	B	A	B	B	B	B	B	A	A	A	B	A	A	A	A	B	A	A	B	B	B	B	B	A	A	B	B	A	B	B	A	B	A	A	B	B	B	B	A	A	A	A	A	A	A
chr06	15	A	B	B	B	A	B	B	B	B	B	A	A	A	B	A	A	A	A	B	A	A	B	B	B	B	B	A	A	B	B	A	B	B	A	B	A	A	B	B	B	A	A	A	A	A	A	A	A
chr06	16	A	B	B	B	A	B	B	B	B	B	A	A	A	B	A	A	A	A	B	A	A	B	B	B	B	B	A	A	B	B	A	B	B	A	B	A	A	B	B	B	A	A	A	A	A	A	A	A
chr06	18	A	B	B	B	A	B	B	B	B	B	A	A	A	B	A	A	A	A	B	A	A	B	B	B	B	B	A	A	B	B	A	B	B	A	B	A	A	B	B	B	A	A	A	A	A	A	A	A
chr06	21	A	B	B	B	A	B	B	B	B	B	A	A	B	B	A	A	A	A	B	A	A	B	B	B	B	B	A	A	B	B	A	B	B	A	B	A	A	B	B	B	A	A	A	A	A	A	A	A
chr06	22	A	B	B	B	A	B	B	B	B	B	A	A	B	B	A	A	A	A	B	A	A	B	B	B	B	B	A	A	B	B	A	B	B	A	B	A	A	B	B	B	A	A	A	A	A	A	A	A
chr06	24	A	B	B	B	A	B	B	B	B	B	A	A	B	B	A	A	B	A	B	A	A	B	B	B	B	B	A	A	B	B	A	B	B	A	B	A	A	B	B	B	A	A	A	A	A	A	A	A
chr06	52	A	B	B	B	A	B	B	B	B	B	A	A	B	B	A	A	B	A	B	A	A	B	B	B	B	B	A	A	B	B	A	B	B	A	B	A	A	B	B	B	A	A	A	A	A	A	A	A
chr06	56	A	B	B	B	A	B	B	B	B	B	A	A	B	B	A	A	B	A	B	A	A	B	B	B	B	B	A	A	B	B	A	B	B	A	B	A	A	B	B	B	A	A	A	A	A	A	A	A
chr06	58	A	B	B	B	A	B	B	B	B	B	A	A	B	B	A	A	B	A	B	A	A	B	A	B	B	B	A	A	B	B	A	B	B	A	B	A	A	B	B	B	A	A	A	A	A	A	A	A
chr06	59	A	B	B	B	A	B	B	B	B	B	A	A	B	B	A	A	B	A	B	A	A	B	A	B	B	B	A	A	B	B	A	B	B	A	B	A	A	B	B	B	A	A	A	A	A	B	A	A
chr06	64	A	B	B	B	A	B	B	B	B	B	A	A	B	B	A	A	B	A	B	A	A	B	A	B	B	B	A	A	B	B	A	B	B	A	B	A	A	B	B	B	A	A	A	A	A	B	A	A
chr06	65	A	B	B	B	A	B	B	B	B	B	A	A	B	B	A	A	B	A	B	A	A	B	A	B	B	B	A	A	B	B	A	B	B	A	B	A	A	B	B	B	A	A	B	A	A	B	B	A
chr06	70	A	B	B	B	A	B	B	B	B	B	A	A	B	B	A	A	B	A	B	A	A	B	A	B	B	B	A	A	B	B	A	B	B	A	B	A	A	B	B	B	A	A	B	A	A	B	B	A
chr06	77	A	B	B	B	A	B	B	B	B	B	A	A	B	B	A	A	B	A	B	A	A	B	A	B	B	B	A	A	B	B	A	B	B	A	B	A	A	B	B	B	A	A	B	A	A	B	B	A
chr06	78	A	B	B	B	A	B	B	B	B	B	A	A	B	B	A	A	B	A	B	A	A	B	A	B	B	B	A	A	B	B	A	B	B	A	B	A	A	B	B	B	A	A	B	A	A	B	B	A
chr06	88	A	B	B	B	A	B	B	B	B	B	A	A	B	B	A	A	B	A	B	B	A	B	A	B	B	B	A	A	B	B	A	B	B	A	B	A	A	B	B	B	A	A	B	A	A	B	B	A
chr06	93	A	B	B	B	A	B	B	B	B	B	A	A	B	B	A	A	B	A	B	B	A	B	A	B	B	B	A	A	B	B	A	B	B	A	B	A	A	B	B	B	A	A	B	A	A	B	B	A
chr06	94	A	B	B	B	A	B	B	B	B	B	A	A	B	B	A	A	B	A	B	B	A	B	A	B	B	B	A	A	B	B	A	B	B	A	B	A	A	B	B	B	A	A	B	A	A	B	B	A
chr06	103	A	B	B	B	A	B	B	B	B	B	A	A	B	B	A	A	B	A	B	B	A	B	A	B	B	B	A	A	B	B	A	B	B	A	B	A	B	B	B	B	A	A	B	A	A	B	B	A
chr06	105	A	B	B	A	A	B	B	B	B	B	A	A	B	B	A	A	B	A	B	B	A	B	A	B	B	B	A	A	B	B	A	B	B	A	B	A	B	B	B	B	A	A	B	A	A	B	B	A
chr06	109	A	B	B	A	A	B	A	B	B	B	A	A	B	B	A	A	B	A	B	B	A	B	A	B	B	B	A	A	B	B	A	B	B	A	B	A	B	B	B	B	A	A	B	A	A	B	B	A
chr06	116	A	B	B	A	A	B	A	B	B	B	A	A	B	B	A	A	B	A	B	B	A	B	A	B	B	B	A	A	B	B	A	B	B	A	B	A	B	B	B	B	A	A	B	A	A	B	B	A
chr06	117	A	B	B	A	A	B	A	B	B	B	A	A	B	B	A	A	B	A	B	B	A	B	A	B	B	B	A	A	B	B	A	B	B	A	B	A	B	B	B	B	A	A	B	A	A	B	B	A
chr06	120	A	B	B	A	A	B	A	B	B	B	A	A	B	B	A	A	B	A	B	B	A	B	A	B	B	B	A	A	B	B	A	B	B	A	B	A	B	B	B	B	A	A	B	A	A	B	B	A
chr06	132	A	B	B	A	A	B	A	B	B	B	A	A	B	B	A	A	B	A	B	B	A	B	A	B	B	B	A	A	B	B	A	B	B	A	B	A	B	B	B	B	A	A	B	B	A	B	B	A
chr06	135	B	B	B	A	A	B	A	B	B	B	A	A	B	B	A	A	B	A	B	B	A	B	A	B	B	B	A	A	B	B	A	B	B	A	B	A	B	B	B	B	A	A	B	B	A	B	B	A
chr06	148	B	B	B	A	A	B	A	B	B	B	A	A	B	B	A	A	B	A	B	B	A	B	A	B	B	B	A	A	B	B	A	B	B	A	B	A	B	B	B	B	A	A	B	B	A	B	B	A
chr06	149	B	B	B	A	A	B	A	B	B	B	A	A	B	B	A	A	B	A	B	B	A	B	A	A	B	B	A	A	B	B	A	B	B	A	B	A	B	B	B	B	A	A	B	B	A	B	B	A
chr06	158	B	B	B	A	A	B	A	B	B	B	A	A	B	B	A	A	B	A	B	B	A	B	A	A	B	B	A	A	B	B	A	B	B	A	B	A	B	B	B	B	A	A	B	B	A	B	B	A
chr06	167	B	B	B	A	A	B	A	A	B	B	A	A	B	B	A	A	B	A	B	B	A	B	A	A	B	B	A	A	B	A	A	B	B	A	B	A	B	B	B	B	A	A	B	B	A	B	B	A
chr06	175	B	B	B	A	A	B	A	A	B	B	A	A	B	B	A	A	B	A	B	B	A	B	A	A	B	B	A	A	B	A	A	B	B	A	B	A	B	B	B	B	A	A	B	B	A	B	B	A
chr06	184	B	B	B	A	A	B	A	A	B	B	A	A	B	B	A	A	B	A	B	B	A	B	A	A	B	B	A	A	B	A	A	B	B	A	B	A	B	B	B	B	A	A	B	B	A	B	B	A
chr06	188	B	B	B	A	A	B	A	A	B	B	A	A	B	B	A	A	B	A	B	B	A	A	A	A	B	B	A	A	B	A	A	B	B	A	B	A	B	B	B	B	A	A	B	B	A	B	B	A
chr06	224	B	B	B	A	A	B	A	A	B	B	A	A	B	B	A	A	B	A	B	B	A	A	A	A	B	B	A	A	B	A	A	B	B	A	B	A	B	B	B	B	A	A	B	B	A	B	B	A
chr06	255	B	B	B	A	A	B	A	A	B	B	A	A	B	B	A	A	B	A	B	B	A	A	A	A	B	B	A	A	B	A	B	B	B	A	B	A	B	B	B	B	A	A	B	B	A	B	B	A
chr06	279	B	B	B	A	A	B	A	A	B	B	A	A	B	B	A	A	B	A	B	B	A	A	A	A	B	B	A	A	B	A	B	A	B	A	B	A	B	B	B	B	A	A	B	B	A	B	B	A
chr06	285	B	B	B	A	A	B	A	A	B	B	A	A	B	B	A	A	B	A	B	B	A	A	A	A	B	B	A	A	B	A	B	A	B	A	B	A	B	B	B	B	A	A	B	B	A	B	B	A
chr06	286	B	B	B	A	A	B	A	A	B	B	A	A	B	B	A	A	B	A	B	B	A	A	A	A	B	B	B	A	B	A	B	A	B	A	B	A	B	B	B	B	A	A	B	B	A	B	B	A
chr06	312	B	B	B	A	A	B	A	A	B	B	A	A	B	B	A	A	B	A	B	B	A	A	A	A	B	A	B	A	B	A	B	A	B	A	B	A	B	B	B	B	A	A	B	B	A	B	B	A
chr06	321	B	B	B	A	A	B	A	A	B	B	A	A	B	B	A	A	B	B	B	B	A	A	A	A	B	A	B	A	B	A	B	A	B	A	B	A	B	B	B	B	A	A	B	B	A	B	B	A
chr06	337	B	B	B	A	A	B	A	A	B	B	A	A	B	B	A	A	B	B	B	B	A	A	A	A	B	A	B	A	B	A	B	A	B	A	B	A	B	B	B	B	A	A	B	B	A	B	B	A
chr06	488	B	B	B	A	A	B	A	A	B	B	A	A	B	B	B	A	B	B	B	B	A	A	A	A	B	A	B	A	B	A	B	A	B	A	B	A	B	B	B	B	A	A	B	B	A	B	B	A
chr06	545	B	B	B	A	A	B	A	A	B	B	A	A	B	B	B	A	B	B	B	B	A	A	A	A	B	A	B	A	B	A	B	A	B	A	B	A	B	B	B	B	A	A	B	B	A	B	B	A
chr06	549	B	B	B	A	A	B	A	A	B	B	A	A	B	A	B	A	B	B	B	B	A	A	A	A	B	A	B	A	B	A	B	A	B	A	B	A	B	B	B	B	A	A	B	B	A	B	B	A
chr06	731	B	B	B	A	A	B	A	A	B	A	A	A	B	A	B	A	B	B	B	B	A	A	A	A	B	A	B	A	B	A	B	A	B	A	B	A	B	B	B	B	A	A	B	B	A	B	B	A
chr06	801	B	B	B	A	A	B	A	A	B	A	A	A	B	A	B	A	B	B	B	B	A	A	A	A	B	A	B	A	B	A	B	A	B	A	B	A	B	B	B	B	A	A	A	B	A	B	B	A
chr06	835	B	B	B	A	A	B	A	A	B	A	A	A	B	A	B	A	B	B	B	B	A	A	A	A	B	A	B	A	B	A	B	A	B	A	B	A	B	B	B	B	A	A	A	B	A	B	B	A
chr06	852	B	B	B	A	A	B	A	A	B	A	A	A	B	A	B	A	B	B	B	B	A	A	A	A	B	A	B	A	B	A	B	A	B	A	B	A	B	B	B	B	A	A	A	B	A	B	B	A
chr06	864	B	B	B	A	A	B	A	A	B	A	A	A	B	A	B	A	B	B	B	B	A	A	A	A	B	A	B	A	B	A	B	A	B	A	B	A	B	A	B	B	A	A	A	B	A	B	B	A
chr06	886	B	B	B	A	A	B	A	A	B	A	A	A	B	A	B	A	B	B	B	B	A	A	A	A	B	A	B	A	B	A	B	A	B	A	B	A	B	A	B	B	A	A	A	B	A	B	B	A
chr06	927	B	B	B	A	A	B	A	A	B	A	A	A	B	A	B	A	B	B	B	B	A	A	A	A	B	A	B	A	B	A	B	A	B	A	B	A	B	A	B	B	A	A	A	B	A	B	B	A
chr06	952	B	B	B	A	A	B	A	A	B	A	A	A	B	A	B	A	B	B	B	B	A	A	A	A	B	A	B	A	B	A	B	A	B	A	B	A	B	A	B	B	A	A	A	B	A	B	B	A
chr06	975	B	B	B	A	A	B	A	A	B	A	A	A	B	A	B	A	B	B	B	B	A	A	A	A	B	A	B	A	B	A	B	A	B	A	B	A	B	A	B	B	A	A	A	B	A	B	B	A
chr06	977	B	B	B	A	A	B	A	A	B	A	A	A	B	A	B	A	B	B	B	B	A	A	A	A	B	A	B	A	B	A	B	A	B	A	B	A	B	A	B	B	A	A	A	B	A	B	A	A
chr06	1068	B	B	B	A	A	B	A	A	B	A	A	A	B	A	B	A	B	B	B	B	A	A	A	A	B	A	B	A	B	A	B	A	B	A	B	A	B	A	B	B	A	A	A	B	A	B	A	A
chr06	1120	B	B	B	A	A	B	A	A	B	A	A	A	B	A	B	A	B	B	B	B	A	A	A	A	B	A	B	A	B	A	B	A	B	A	B	A	B	A	B	B	A	A	A	B	A	B	A	A
chr06	1140	B	B	B	A	A	B	A	A	B	A	A	A	B	A	B	A	B	B	B	B	A	A	A	A	B	A	B	A	B	A	B	A	B	A	B	A	B	A	B	B	A	A	A	B	A	B	A	A
chr06	1149	B	B	B	A	A	B	A	A	B	A	A	A	B	A	B	A	B	B	B	B	A	A	A	A	B	A	B	A	B	A	B	A	B	A	B	A	B	A	B	B	A	B	A	B	A	B	A	A
chr06	1173	B	B	B	A	A	B	A	A	B	A	A	A	B	A	B	A	B	B	B	B	A	A	A	A	B	A	B	A	B	A	B	A	B	A	B	A	B	A	B	B	A	B	A	A	A	B	A	A
chr06	1182	B	B	B	A	A	B	A	A	B	A	A	A	B	A	B	A	B	B	B	B	A	A	A	A	B	A	B	A	B	A	B	A	B	A	B	A	B	A	B	B	A	B	A	A	A	B	A	A
chr06	1188	B	B	B	A	A	B	A	A	B	A	A	A	B	A	B	A	B	B	B	B	A	A	A	A	B	A	B	A	B	A	B	A	B	A	B	A	B	A	B	B	A	B	A	A	A	B	A	A
chr06	1259	B	B	B	A	A	B	A	A	B	A	A	A	B	A	B	A	B	B	B	B	A	A	A	A	B	A	B	A	B	A	B	A	B	B	B	A	B	A	B	B	A	B	A	A	A	B	A	A
chr06	1261	B	B	B	A	A	B	A	A	B	A	A	A	B	A	B	A	B	B	B	B	A	A	A	A	B	A	A	A	B	A	B	A	B	B	B	A	B	A	B	B	A	B	A	A	A	B	A	A
chr06	1315	B	B	B	A	A	B	A	A	B	A	A	A	B	A	B	A	B	B	B	B	A	A	A	A	B	A	A	A	B	A	B	A	B	B	B	A	B	A	B	B	A	B	A	A	A	B	A	A
chr06	1343	B	B	B	A	A	B	A	A	B	A	A	A	B	A	B	A	B	B	A	B	A	A	A	A	B	A	A	A	B	A	B	A	B	B	B	A	B	A	B	B	A	B	A	A	A	B	A	A
chr06	1345	B	B	B	A	A	A	A	A	B	A	A	A	B	A	B	A	B	B	A	B	A	A	A	A	B	A	A	A	B	A	B	A	B	B	B	A	B	A	B	B	A	B	A	A	A	B	A	A
chr06	1352	A	B	B	A	A	A	A	A	B	A	A	A	B	A	B	A	B	B	A	B	A	A	A	A	B	A	A	A	B	A	B	A	B	B	B	A	B	A	B	B	A	B	A	A	A	B	A	A
chr06	1405	A	B	B	A	A	A	A	A	B	A	A	A	B	A	B	A	B	B	A	B	A	A	A	A	B	A	A	A	B	A	B	A	B	B	B	A	B	A	B	B	A	B	A	A	A	B	A	A
chr06	1415	A	B	B	A	A	A	A	A	B	A	A	A	B	A	B	A	B	B	A	B	A	A	A	A	B	A	A	A	B	A	B	A	B	B	B	A	B	A	B	B	B	B	A	A	A	B	A	A
chr06	1439	A	B	B	A	A	A	A	A	B	A	A	A	B	A	B	A	B	B	A	B	A	A	A	A	B	B	A	A	B	A	B	A	B	B	B	A	B	A	B	B	B	B	A	A	A	B	A	A
chr06	1462	A	B	B	A	A	A	A	A	B	A	A	A	B	A	B	A	B	B	A	B	A	A	A	A	B	B	A	A	B	A	B	A	B	B	B	A	B	A	B	B	B	B	A	A	A	B	A	A
chr06	1514	A	B	B	A	A	A	A	A	A	A	A	A	B	A	B	A	B	B	A	B	A	A	A	A	B	B	A	A	B	A	B	A	B	B	B	A	B	A	B	B	B	B	A	A	A	B	A	A
chr06	1516	A	B	B	A	A	A	A	A	A	A	A	A	B	A	B	A	B	B	A	B	A	A	A	A	B	B	A	A	B	A	B	A	B	B	B	A	B	A	B	B	B	B	A	A	A	B	A	A
chr06	1557	A	B	B	A	A	A	A	A	A	A	A	A	B	B	B	A	B	B	A	B	A	A	A	A	B	B	A	A	B	A	B	A	B	B	B	A	B	A	B	B	B	B	A	A	A	B	A	A
chr06	1565	A	B	B	A	A	A	A	A	A	A	A	A	B	B	B	A	B	B	A	B	A	A	A	A	B	B	A	A	B	A	A	A	B	B	B	A	B	A	B	B	B	B	A	A	A	B	A	A
chr06	1582	A	B	B	A	A	A	A	A	A	A	A	A	B	B	B	A	B	B	A	B	A	A	A	A	B	B	A	A	B	A	A	A	B	B	B	A	B	A	B	B	B	B	A	A	A	B	A	A
chr06	1588	A	B	B	A	A	A	A	A	A	A	A	A	B	B	B	A	B	B	A	B	A	A	B	A	B	B	A	A	B	A	A	A	B	B	B	A	B	A	B	B	B	B	A	A	A	B	A	A
chr06	1589	A	B	B	A	A	A	A	A	A	A	A	A	B	B	B	A	B	B	A	B	A	A	B	A	B	B	A	A	B	A	A	A	B	B	B	A	B	A	B	B	B	B	A	A	A	B	A	A
chr06	1596	A	B	B	A	A	A	A	A	A	A	A	A	B	B	B	A	B	B	A	B	A	A	B	A	B	B	A	A	B	A	A	A	B	B	B	A	B	A	B	B	B	B	A	A	A	B	A	A
chr06	1598	A	B	B	A	A	A	A	A	A	A	A	A	B	B	B	A	B	B	A	B	A	A	B	A	B	B	A	A	B	A	A	A	B	B	B	A	B	A	B	B	B	B	A	A	A	B	A	A
chr06	1604	A	B	B	A	A	A	A	A	A	A	A	A	B	B	B	A	B	B	A	B	A	A	B	A	B	B	A	A	B	A	A	A	B	B	B	A	B	A	B	B	B	B	A	A	A	B	A	A
chr06	1617	A	B	B	A	A	A	A	A	A	A	A	A	B	B	B	A	B	A	A	B	A	A	B	A	B	B	A	A	B	A	A	A	B	B	B	A	B	A	B	B	B	B	A	A	A	B	A	A
chr06	1624	A	B	B	A	A	A	A	A	A	A	A	A	B	B	B	A	B	A	A	B	A	A	B	A	B	B	A	A	B	A	A	A	B	B	B	A	B	A	B	B	B	B	A	A	A	B	A	A
chr06	1626	A	B	B	A	A	A	A	B	A	A	A	A	B	B	B	A	B	A	A	B	A	A	B	A	B	B	A	A	B	A	A	A	B	B	B	A	B	A	B	B	B	B	A	A	A	B	A	A
chr06	1629	A	B	B	A	A	A	A	B	A	A	A	A	B	B	B	A	B	A	A	B	A	A	B	A	B	B	A	A	B	A	A	A	B	B	B	A	B	A	B	B	B	B	A	A	A	B	A	A
chr06	1631	A	B	B	A	A	A	A	B	A	A	A	A	B	B	B	A	B	A	A	B	A	A	B	A	B	B	A	A	B	A	A	A	B	B	B	A	B	A	B	B	B	B	A	A	A	A	A	A
chr06	1652	A	B	B	A	A	A	A	B	A	A	A	A	B	B	B	A	B	A	A	B	A	A	B	A	B	B	A	A	B	A	A	A	B	B	B	A	B	A	B	B	B	B	A	A	A	A	A	A
chr06	1661	A	B	B	A	A	A	A	B	A	A	A	A	B	B	B	A	B	A	A	B	A	A	B	B	B	B	A	A	B	A	A	A	B	B	B	A	B	B	B	B	B	B	A	A	A	A	A	A
chr06	1669	A	B	B	A	A	A	A	B	A	A	A	A	B	B	B	A	B	A	A	B	A	A	B	B	B	B	A	A	B	A	A	A	B	B	B	A	B	B	B	B	B	B	A	A	A	A	A	A
chr06	1671	A	B	B	A	A	A	A	B	A	A	A	A	B	B	B	A	B	A	A	B	A	A	B	B	B	B	A	A	B	A	A	A	B	B	B	A	B	B	B	B	B	B	A	A	A	A	A	A
chr06	1678	A	B	B	A	A	A	A	B	A	A	A	A	B	B	B	A	B	A	A	B	A	A	B	B	B	B	A	A	B	A	A	A	B	B	B	A	A	B	B	B	B	B	A	A	A	A	A	A
chr06	1685	A	B	B	A	A	A	A	B	A	A	A	A	B	B	B	A	A	A	A	B	A	A	B	B	B	B	A	A	B	A	A	A	B	B	B	A	A	B	B	B	B	B	A	A	A	A	A	A
chr06	1692	A	B	B	A	A	A	A	B	A	A	A	A	B	B	B	A	A	A	A	B	A	A	B	B	B	B	A	A	B	A	A	A	B	B	B	A	B	B	B	B	B	B	A	A	A	A	A	A
chr06	1694	A	B	B	A	A	A	A	B	A	A	A	A	B	B	B	A	A	A	A	B	A	A	B	B	B	B	A	A	B	A	A	A	B	B	B	A	B	B	B	B	B	B	A	A	A	A	A	A
chr06	1701	A	B	B	B	A	A	A	B	A	A	A	B	B	B	B	A	A	A	A	B	A	A	B	B	B	B	A	A	B	A	A	A	B	B	B	A	B	B	B	B	B	A	A	A	A	A	A	A
chr06	1702	A	B	B	B	A	A	B	B	A	A	A	B	B	B	B	A	A	A	A	B	A	A	B	B	B	B	A	A	B	A	A	A	B	B	B	A	B	B	B	B	B	A	A	A	A	A	A	A
chr06	1703	A	B	B	B	A	A	B	B	A	A	A	B	B	B	B	A	A	A	A	B	A	A	B	B	B	B	A	A	B	A	A	A	B	B	B	B	B	B	B	B	B	A	A	A	A	A	A	A
chr06	1716	A	B	B	B	A	A	B	B	A	A	A	B	B	B	B	A	A	A	A	B	A	A	B	B	B	B	A	A	B	A	A	A	A	B	B	B	B	B	B	B	B	A	A	A	A	A	A	A
chr06	1734	A	B	B	B	B	A	B	B	A	A	A	B	B	B	B	A	A	A	A	B	A	A	B	B	B	B	A	A	B	A	A	A	A	B	B	B	B	B	B	A	B	A	A	A	A	A	A	A
chr06	1740	A	B	B	B	B	A	B	B	A	A	A	B	B	B	B	A	A	A	A	B	A	A	B	B	B	B	A	A	B	A	A	A	A	B	B	B	B	B	B	A	B	A	A	A	A	A	A	A
chr06	1753	A	B	B	B	B	A	B	B	A	A	A	B	B	B	B	A	A	A	A	B	A	A	B	B	B	B	A	A	B	A	A	A	A	B	B	B	B	B	B	A	B	A	A	A	A	A	A	A
chr06	1772	A	B	B	B	B	A	A	B	A	A	A	B	B	B	B	A	A	A	A	B	A	A	B	B	B	B	A	A	B	A	A	A	A	B	B	B	B	B	B	A	B	A	A	A	A	A	A	A
chr07	20	B	B	B	A	B	A	B	A	A	B	B	A	B	B	B	A	B	A	A	B	A	A	B	B	A	A	B	A	A	B	A	A	A	B	B	B	A	A	A	B	A	A	A	A	A	A	A	A
chr07	34	B	B	B	A	B	A	B	A	A	B	B	A	B	B	B	A	B	A	A	B	A	A	B	B	A	A	B	A	A	B	A	A	A	B	B	B	A	A	A	B	A	A	A	A	A	A	A	A
chr07	35	B	B	B	A	A	A	B	A	A	B	B	A	B	B	B	A	B	A	A	B	A	A	B	B	A	A	B	A	A	B	A	A	A	B	B	B	A	A	A	B	A	A	A	A	A	A	A	A
chr07	37	B	B	B	A	A	A	B	A	A	B	B	A	B	B	B	A	B	A	A	B	A	A	B	B	A	A	A	A	A	B	A	A	A	B	B	B	A	A	A	B	A	A	A	A	A	A	A	A
chr07	41	B	B	B	A	A	A	B	A	A	B	B	A	B	B	B	A	B	A	A	B	A	A	B	B	A	A	A	A	A	B	A	A	A	B	B	B	A	A	A	B	A	A	A	A	A	A	A	A
chr07	44	B	B	B	A	A	A	B	A	A	B	B	A	B	B	B	A	B	A	A	B	A	A	B	B	A	A	A	A	A	B	A	A	A	B	B	B	A	A	A	B	A	A	A	A	A	A	A	A
chr07	47	B	B	B	A	A	A	B	A	A	B	B	A	B	B	B	A	B	A	A	B	A	A	B	B	A	A	A	A	A	B	A	A	A	B	B	B	A	A	A	B	A	A	A	A	A	A	A	A
chr07	54	B	B	B	A	A	A	B	A	A	B	B	A	B	B	B	A	B	A	A	B	A	A	B	B	A	A	A	A	A	B	A	A	A	B	B	B	A	A	A	B	A	A	A	A	A	A	A	A
chr07	60	B	B	B	A	A	A	B	A	A	B	B	A	B	B	B	B	B	A	A	B	A	A	B	B	A	A	A	A	A	B	A	A	A	B	B	B	A	A	A	B	A	A	A	A	A	A	A	A
chr07	62	B	B	A	A	A	A	B	A	A	B	B	A	B	B	B	B	B	A	A	B	A	A	B	B	A	A	A	A	A	B	A	A	A	B	B	B	A	A	A	B	A	A	A	A	A	A	A	A
chr07	68	B	B	A	A	A	A	B	A	A	B	B	A	B	B	B	B	B	A	A	B	A	A	B	B	A	A	A	A	A	B	A	A	A	B	B	B	A	A	A	B	A	A	A	A	A	A	A	A
chr07	71	B	A	A	A	A	A	B	A	A	B	B	A	B	B	B	B	B	A	A	B	A	A	B	B	A	A	A	A	A	B	A	B	A	B	B	B	A	A	A	B	A	A	A	A	A	A	A	A
chr07	73	B	A	A	A	A	A	B	A	A	B	B	B	B	B	B	B	B	A	A	B	A	A	B	B	A	A	A	A	A	B	A	B	A	B	B	B	A	A	A	B	A	A	A	A	A	A	A	A
chr07	75	B	A	A	A	A	A	B	A	A	B	B	B	B	B	B	B	B	A	A	B	A	A	B	B	A	A	A	A	A	B	A	B	A	B	B	B	A	A	A	A	A	A	A	A	A	A	A	A
chr07	81	B	A	A	A	A	A	B	A	A	B	B	B	B	B	B	B	B	A	A	A	A	A	B	B	A	A	A	A	A	B	A	B	A	B	B	B	A	A	A	A	A	A	A	A	A	A	A	A
chr07	91	B	A	A	A	A	A	B	A	A	B	B	B	B	B	B	B	B	A	A	A	A	A	B	B	A	A	A	A	A	B	A	B	A	B	B	B	A	A	A	A	B	A	A	A	A	A	A	A
chr07	94	B	A	A	A	A	A	B	A	A	B	A	B	B	B	B	B	B	A	A	A	A	A	B	B	A	A	A	A	A	B	A	B	A	B	B	B	A	A	A	A	B	A	A	A	A	A	A	A
chr07	99	B	A	A	A	A	A	B	B	A	B	A	B	B	B	B	B	B	A	A	A	A	A	B	B	A	A	A	A	A	B	A	B	A	B	B	B	A	A	A	A	B	A	A	A	A	A	A	A
chr07	101	B	A	A	A	A	A	B	B	A	B	A	B	B	B	B	B	B	A	A	A	A	A	B	B	A	A	A	A	A	B	A	B	A	A	B	B	A	A	A	A	B	A	A	A	A	A	A	A
chr07	114	B	A	A	A	A	A	B	B	A	B	A	B	B	B	B	B	B	A	A	A	A	A	B	B	A	A	A	A	A	A	A	B	A	A	B	B	A	A	A	A	B	A	A	A	A	A	A	A
chr07	123	B	A	A	A	A	A	B	B	A	B	A	B	B	B	B	B	B	A	A	A	A	A	B	B	A	A	A	A	A	A	A	B	A	A	B	B	A	A	A	A	B	A	A	A	A	A	A	B
chr07	127	B	A	A	B	A	A	B	B	A	B	A	B	B	B	B	B	B	A	A	A	A	A	B	B	A	A	A	A	A	A	A	B	A	A	B	B	A	A	A	A	B	A	A	A	A	A	A	B
chr07	141	B	A	A	B	A	A	B	B	A	B	A	B	B	B	B	B	B	A	A	A	A	A	B	B	A	A	A	A	A	A	A	B	A	A	B	B	A	A	A	A	B	A	A	A	A	A	A	B
chr07	155	B	A	A	B	A	A	B	B	A	B	A	B	B	B	B	B	B	A	A	A	A	A	B	B	A	A	A	A	A	A	A	B	A	A	B	B	A	A	A	A	B	A	A	A	A	A	A	B
chr07	157	B	A	A	B	A	A	B	B	A	B	A	B	B	B	B	B	B	A	A	A	A	A	B	B	A	A	A	A	A	A	A	B	A	A	B	B	A	A	A	A	B	A	A	A	A	A	A	B
chr07	167	B	A	A	B	A	A	B	B	A	B	A	B	B	B	B	B	B	A	A	A	A	A	B	B	A	A	A	A	A	A	A	B	A	A	B	B	A	A	A	A	B	A	A	B	A	A	A	B
chr07	168	B	A	A	B	A	A	B	B	A	B	A	B	B	B	B	B	B	A	A	A	A	A	B	B	A	A	A	A	A	A	A	B	A	A	B	B	A	A	A	A	B	A	A	B	A	A	A	B
chr07	239	B	A	A	B	A	A	B	B	A	B	A	B	B	B	B	B	B	A	A	A	A	A	B	B	A	A	A	A	A	A	A	B	A	A	B	B	A	B	A	A	B	A	A	B	A	A	A	B
chr07	272	B	A	A	B	A	A	B	B	A	B	A	B	B	B	B	B	B	A	A	A	A	A	B	B	A	A	A	A	B	A	A	B	A	A	B	B	A	B	A	A	B	A	A	B	A	A	A	B
chr07	335	B	A	A	B	A	A	B	B	A	B	A	B	B	B	B	B	B	A	A	A	A	A	B	B	A	A	A	A	B	A	A	B	A	A	B	B	A	B	A	A	B	A	A	B	A	A	A	B
chr07	378	B	A	A	B	A	A	B	B	A	B	A	B	B	B	B	B	B	A	A	A	A	A	B	B	A	A	A	A	B	A	A	B	A	A	B	B	A	B	A	A	B	A	A	B	A	A	A	B
chr07	389	B	A	A	B	A	A	B	B	A	B	A	B	B	B	B	B	B	A	A	A	A	A	B	B	A	A	A	A	B	A	A	B	A	A	B	B	A	B	A	A	B	A	A	B	A	A	A	B
chr07	396	B	A	A	B	A	A	B	B	A	B	A	B	B	B	B	B	B	A	A	A	A	A	B	B	A	A	A	A	B	A	A	B	A	A	B	B	A	B	A	A	B	A	A	B	A	A	A	B
chr07	398	B	A	A	B	A	A	B	B	A	B	A	B	B	B	B	B	B	A	A	A	A	A	B	B	A	A	A	A	B	A	A	B	A	A	B	B	A	B	A	A	B	A	A	B	A	A	A	B
chr07	424	B	A	A	B	A	A	B	B	A	B	A	B	B	B	B	B	B	A	A	A	A	A	B	B	A	A	A	A	B	A	A	B	A	A	B	B	A	B	A	A	B	A	B	B	A	A	A	B
chr07	432	B	A	A	B	A	A	B	B	A	B	A	B	B	B	B	B	B	A	A	A	A	A	B	B	A	A	A	A	B	A	A	B	A	A	B	B	A	B	A	A	B	A	B	B	A	A	A	B
chr07	528	B	A	A	B	A	A	B	B	A	B	A	B	B	B	B	B	B	A	A	A	A	A	B	B	A	A	A	A	B	A	A	B	A	A	B	B	A	B	A	A	B	A	B	B	A	A	A	B
chr07	548	B	A	A	B	A	A	B	B	A	B	A	B	B	B	B	B	B	A	A	A	A	A	B	B	A	A	A	A	B	A	A	B	A	A	B	B	A	B	A	A	B	A	B	B	A	A	A	B
chr07	556	B	A	A	B	A	A	B	B	A	B	A	B	B	B	B	B	B	A	A	A	A	A	B	B	A	A	A	A	B	A	A	B	A	A	B	B	A	B	A	A	B	A	B	B	A	A	A	B
chr07	666	B	A	A	B	A	A	B	B	A	B	A	B	B	B	B	B	B	A	A	A	A	A	B	B	A	A	A	A	B	A	A	B	A	A	B	B	A	B	A	A	B	A	B	B	A	A	A	B
chr07	744	A	A	A	B	A	A	A	B	A	B	A	B	B	B	B	B	B	A	A	A	A	A	B	B	A	A	A	A	B	A	A	B	A	A	B	B	A	B	A	A	B	A	B	B	A	A	A	B
chr07	767	A	A	A	B	A	A	A	B	A	B	A	B	B	B	B	B	B	A	A	A	A	A	B	B	A	A	A	A	B	A	A	B	A	A	B	B	B	B	A	A	B	A	B	B	A	A	A	B
chr07	806	A	A	A	B	B	A	A	B	A	B	A	B	B	B	B	B	B	A	A	A	A	A	B	B	A	A	A	A	B	A	A	B	A	A	B	B	B	B	A	A	B	A	B	B	A	A	A	B
chr07	875	A	A	A	B	B	A	A	B	A	B	A	B	B	B	B	B	B	A	A	A	A	A	B	B	A	A	A	A	B	A	A	B	A	A	B	B	B	B	A	A	B	A	B	B	A	A	A	B
chr07	880	A	A	A	B	B	A	A	B	A	B	A	B	B	B	B	B	B	A	A	A	A	A	B	B	A	A	A	A	B	A	A	B	A	A	A	B	B	B	A	A	B	A	B	B	A	A	A	B
chr07	943	A	A	A	B	B	A	A	B	A	B	A	B	B	B	B	B	B	A	A	A	A	A	B	B	A	A	A	A	B	A	A	B	A	A	A	B	B	B	A	A	B	A	B	B	A	A	A	B
chr07	969	A	A	A	B	B	A	A	B	A	B	A	B	B	B	B	B	B	A	A	A	A	A	B	B	A	A	A	A	B	A	B	B	A	A	A	B	B	B	A	A	B	A	B	B	A	A	A	B
chr07	976	A	A	A	B	B	A	A	B	A	B	A	B	B	B	B	B	B	A	A	A	A	A	B	B	A	A	A	A	B	A	B	B	A	A	A	B	B	B	A	A	B	A	B	B	A	A	A	B
chr07	994	A	A	A	B	B	A	A	B	A	B	A	B	B	B	B	B	B	A	A	A	A	A	B	B	A	A	A	A	B	A	B	B	A	A	A	B	B	B	A	A	B	A	B	B	A	A	A	B
chr07	1003	A	A	A	B	B	A	A	A	A	B	A	B	B	B	B	B	B	A	A	A	A	A	B	B	A	A	A	A	B	A	B	B	A	A	A	B	B	B	A	A	B	A	B	B	A	A	A	B
chr07	1020	A	A	A	B	B	A	A	A	A	B	A	B	B	B	B	B	B	A	A	A	A	A	B	B	A	A	A	A	B	A	B	B	B	A	A	B	B	B	A	A	B	A	B	B	A	A	A	B
chr07	1038	A	A	A	B	B	A	A	A	A	B	A	B	B	B	B	B	A	A	A	A	A	A	B	B	A	A	A	A	B	A	B	B	B	A	A	B	B	B	A	A	B	A	B	B	A	A	A	B
chr07	1041	A	A	A	B	B	A	A	A	A	B	A	B	B	B	B	B	A	A	A	A	A	A	B	B	A	A	A	A	B	A	B	B	B	A	A	B	B	B	A	A	B	A	B	B	A	A	A	B
chr07	1045	A	A	A	B	B	A	A	A	A	B	A	B	B	B	B	B	A	A	A	A	A	A	B	B	A	A	A	A	B	A	B	B	B	A	A	B	B	B	A	A	B	A	B	B	A	A	A	B
chr07	1064	A	A	A	B	B	A	A	A	A	B	A	B	B	B	B	B	A	A	A	A	A	A	B	B	A	A	A	A	B	A	B	A	B	A	A	B	B	B	A	A	B	A	B	B	A	A	A	B
chr07	1085	A	A	A	B	B	A	A	A	A	B	A	B	B	B	B	B	A	A	A	A	A	A	B	B	A	A	A	A	B	A	B	A	B	B	A	B	B	B	A	A	B	A	B	B	A	A	A	B
chr07	1086	A	A	A	B	B	A	A	B	A	B	A	B	B	B	B	B	A	A	A	A	A	A	B	B	A	A	A	A	B	A	B	A	B	B	A	B	B	B	A	A	B	A	B	B	A	A	A	B
chr07	1096	A	A	A	B	B	A	A	B	A	B	A	B	B	B	B	B	A	A	A	A	A	A	B	B	A	A	A	A	B	A	B	A	B	B	A	B	B	B	A	A	B	A	B	B	A	A	A	B
chr07	1097	A	A	A	B	B	A	A	B	A	B	A	B	B	B	B	B	A	A	A	A	A	A	B	B	A	A	A	A	A	A	B	A	B	B	A	B	B	B	A	A	B	A	B	B	A	A	A	A
chr07	1100	A	A	A	B	B	A	A	B	A	B	A	B	B	B	B	B	A	A	A	A	A	A	B	B	A	A	A	A	A	A	B	A	B	B	A	B	B	B	A	A	B	A	B	B	A	A	A	A
chr07	1110	A	A	A	B	B	A	A	B	A	B	A	B	B	B	B	B	A	A	A	A	A	A	B	B	A	A	A	A	A	A	B	A	B	B	A	B	B	B	A	A	B	A	B	B	A	A	A	A
chr07	1115	A	A	A	B	B	A	A	B	B	B	B	B	B	B	B	B	A	A	A	A	A	A	B	B	A	A	A	A	A	A	B	A	B	B	A	B	B	B	A	A	B	A	B	B	A	A	A	A
chr07	1129	A	A	A	B	B	A	A	B	B	B	B	B	B	B	B	B	A	A	A	A	A	A	B	B	A	A	A	A	A	A	B	A	B	B	A	B	B	B	A	A	B	A	B	B	A	A	A	A
chr07	1131	A	A	A	B	B	A	A	B	B	B	B	B	B	B	B	B	A	A	A	A	A	A	A	B	A	A	A	A	A	A	B	A	B	B	A	A	B	B	A	A	B	A	B	B	A	A	A	A
chr07	1136	A	A	A	B	B	A	A	B	B	B	B	B	B	B	B	B	A	A	A	A	A	A	A	B	A	A	A	A	A	B	B	A	B	B	A	A	B	B	A	A	A	A	B	B	A	B	A	A
chr07	1141	A	A	A	B	B	A	A	B	B	B	B	B	B	B	B	B	A	A	A	A	A	A	A	B	A	A	A	A	A	B	B	A	B	B	A	A	B	B	A	A	A	A	B	B	A	B	A	A
chr07	1144	A	A	A	B	B	A	A	B	B	B	B	B	B	B	B	B	A	A	A	A	A	A	A	B	A	A	A	A	A	B	B	A	B	B	A	A	B	B	A	A	A	A	B	B	A	B	A	A
chr07	1151	A	A	A	B	B	A	A	B	B	B	B	B	B	B	B	B	A	B	A	A	A	A	A	B	A	A	A	A	A	B	B	A	B	B	A	A	B	B	A	A	A	A	B	B	A	B	A	A
chr07	1152	A	A	A	B	B	A	A	B	B	B	B	B	B	B	B	B	A	B	A	B	A	A	A	B	A	A	A	A	A	B	B	A	B	B	A	A	B	B	A	A	A	A	B	B	A	B	A	A
chr07	1157	A	A	A	B	B	A	A	B	B	B	B	B	B	B	B	B	A	B	A	B	A	A	A	B	A	A	A	A	A	B	B	A	B	B	A	A	B	B	A	A	A	A	B	A	A	B	A	A
chr07	1160	A	A	A	B	B	A	A	B	B	B	B	B	B	B	B	B	A	B	A	B	A	A	A	B	B	A	A	A	A	B	B	A	B	B	A	A	B	B	A	A	A	A	B	A	A	B	A	A
chr07	1166	A	A	A	B	B	A	A	B	B	B	B	B	B	B	B	B	A	B	A	B	A	A	A	B	B	A	A	A	A	B	B	A	B	B	A	A	B	B	A	A	A	A	B	A	A	B	A	A
chr07	1174	A	A	A	B	B	A	A	B	B	B	B	B	B	B	B	B	A	B	A	B	A	A	A	B	B	A	A	A	A	B	B	A	B	B	A	A	B	B	A	A	A	A	B	A	A	B	A	A
chr07	1175	A	A	A	B	B	A	A	B	B	A	B	B	B	B	B	B	A	B	A	B	A	A	A	B	B	A	A	A	A	B	B	A	B	B	A	A	B	B	A	A	A	A	B	A	A	B	A	A
chr07	1200	A	A	A	B	B	A	A	B	B	A	B	B	B	B	B	B	A	B	A	B	A	A	A	B	B	A	A	A	A	B	B	A	B	B	A	A	B	B	A	A	A	A	B	A	A	B	B	A
chr07	1208	A	A	A	B	B	A	A	B	B	A	B	B	B	B	B	B	A	B	A	B	A	A	A	B	B	A	A	A	A	B	B	A	B	B	A	A	B	A	A	A	A	A	B	A	A	B	B	A
chr07	1216	A	A	A	B	B	A	A	B	B	A	B	B	B	A	B	B	A	B	A	B	A	A	A	B	B	A	A	A	A	B	B	A	B	B	A	A	B	A	A	A	A	A	B	A	A	B	B	A
chr07	1221	A	A	A	B	B	A	A	B	B	A	B	B	B	A	B	B	A	B	A	B	A	A	A	B	B	A	A	A	A	B	B	A	B	B	A	A	B	A	A	A	A	A	B	A	A	B	B	A
chr07	1227	A	A	A	B	B	A	A	B	B	A	B	B	B	A	B	B	A	B	A	B	A	A	A	B	B	A	A	A	A	B	B	A	B	B	A	A	B	A	A	A	A	A	B	A	A	B	B	A
chr07	1232	A	A	A	B	B	A	A	B	B	A	B	B	B	A	B	B	A	B	A	B	A	A	A	B	B	A	A	A	A	B	B	A	B	B	A	A	B	A	A	A	A	A	B	A	A	B	B	A
chr07	1235	A	A	A	B	B	A	A	B	B	A	B	B	B	A	B	B	A	B	A	B	B	A	A	B	B	A	A	A	A	B	B	A	B	B	A	A	B	A	A	A	A	A	B	A	A	B	B	A
chr07	1276	A	A	A	B	B	A	A	B	B	A	B	B	A	A	B	B	A	B	A	B	B	A	A	B	B	A	A	A	A	B	B	A	B	B	A	A	B	A	A	A	A	A	B	A	A	B	B	A
chr08	39	B	A	B	A	A	A	A	B	B	A	B	A	B	B	B	A	B	B	A	B	A	A	B	A	A	B	B	B	A	B	B	B	B	A	B	B	B	B	A	A	A	A	B	B	B	A	A	A
chr08	44	B	A	B	A	A	A	A	B	B	A	B	A	B	B	B	A	B	B	A	B	A	A	B	A	A	B	B	B	A	B	B	B	B	A	B	B	B	B	A	A	A	A	B	B	B	A	A	A
chr08	45	B	A	B	A	A	A	A	B	B	A	B	A	B	B	B	A	B	B	A	B	A	A	B	A	A	B	B	B	A	B	B	B	B	A	B	B	B	B	A	A	A	A	B	B	B	A	A	A
chr08	47	B	A	B	A	A	A	A	B	B	A	B	A	B	B	B	A	B	B	A	B	A	A	B	A	A	B	B	B	A	B	B	B	B	A	B	B	B	B	A	A	A	A	B	B	B	A	A	A
chr08	49	B	A	B	A	A	A	A	B	B	A	B	A	B	B	B	A	B	B	A	B	A	A	B	A	A	B	B	B	A	B	B	B	B	A	B	B	B	B	A	A	A	A	B	B	B	A	A	A
chr08	51	B	A	B	A	A	A	A	B	B	A	B	A	B	B	B	A	B	B	A	B	A	A	B	A	A	B	B	B	A	B	B	B	B	A	B	B	B	B	A	A	A	A	B	B	B	A	A	A
chr08	52	B	A	B	A	A	A	A	B	B	A	B	A	B	B	B	A	B	B	A	B	A	A	B	A	A	B	B	B	A	B	B	B	B	A	B	B	B	B	A	A	A	A	B	B	B	A	A	A
chr08	53	B	A	B	A	A	A	A	B	B	A	B	A	B	B	B	A	B	B	A	B	A	A	B	A	A	B	B	B	A	B	B	B	B	A	B	B	B	B	A	A	A	A	B	B	B	A	A	A
chr08	55	B	A	B	A	A	A	A	B	B	A	B	A	B	B	B	A	B	B	A	B	A	A	B	A	A	B	B	B	A	B	B	B	B	A	B	B	B	B	A	A	A	A	B	B	B	A	A	A
chr08	57	B	A	B	A	A	A	A	B	B	A	B	A	B	B	B	A	B	B	A	B	A	A	B	A	A	B	B	B	A	B	B	B	B	A	B	B	B	B	A	A	A	A	B	B	B	A	A	A
chr08	58	B	A	B	A	A	A	A	B	B	A	B	A	B	B	B	A	B	B	A	B	A	A	B	A	A	B	B	B	A	B	B	B	B	A	B	B	B	B	A	A	A	A	B	B	B	A	A	A
chr08	61	B	A	B	A	A	A	A	B	B	A	B	A	B	B	B	A	B	B	A	B	A	A	B	A	A	B	B	B	A	B	B	B	B	A	B	B	B	B	A	A	A	A	B	B	B	A	A	A
chr08	62	B	A	B	A	A	A	A	B	B	A	B	A	B	B	B	A	B	B	A	B	A	A	B	A	A	B	B	B	A	B	B	B	B	A	B	B	B	B	A	A	A	A	B	B	B	A	A	A
chr08	64	B	A	B	A	A	A	A	B	B	A	B	A	B	B	B	A	B	B	A	B	A	A	B	A	A	B	B	B	A	B	B	B	B	A	B	B	B	B	A	A	A	A	B	B	B	A	A	A
chr08	68	B	A	B	A	A	A	A	B	B	A	B	A	B	B	B	A	B	B	A	B	A	A	B	A	A	B	B	B	A	B	B	B	B	A	B	B	B	B	A	A	A	A	B	B	B	A	A	A
chr08	85	B	A	B	A	A	A	A	B	B	A	B	A	B	B	B	A	B	B	A	B	A	A	B	A	A	B	B	B	A	B	B	B	B	A	B	B	B	B	A	A	A	A	B	B	B	A	A	A
chr08	92	B	A	B	A	A	A	A	B	B	A	B	A	B	B	B	A	B	B	A	B	A	A	B	A	A	B	B	B	A	B	B	B	B	A	B	B	B	B	A	A	A	A	B	B	B	A	A	A
chr08	96	B	A	B	A	A	A	A	B	B	A	B	A	B	B	B	A	B	B	A	B	A	A	B	A	A	B	B	B	A	B	B	B	B	A	B	B	B	B	A	A	A	A	B	B	B	A	A	A
chr08	98	B	A	B	A	A	A	A	B	B	A	B	A	B	B	B	A	B	B	A	B	A	A	B	A	A	B	B	B	A	B	B	B	B	A	B	B	B	B	A	A	A	A	B	B	B	A	A	A
chr08	109	B	A	B	A	A	A	A	B	B	A	B	A	B	B	B	A	B	B	A	B	A	A	B	A	A	B	B	B	A	B	B	B	B	A	B	B	B	B	A	A	A	A	B	B	B	A	A	A
chr08	112	B	A	B	A	A	A	A	B	B	A	B	A	B	B	B	A	B	B	A	B	A	A	B	A	A	B	B	B	A	B	B	B	B	A	B	B	B	B	A	A	A	A	B	B	B	B	A	A
chr08	119	B	A	B	A	A	A	A	B	B	A	B	A	B	B	B	A	B	B	A	B	A	A	B	A	A	B	B	B	A	B	B	B	B	A	B	B	B	B	A	A	A	A	B	B	B	B	A	A
chr08	130	B	A	B	A	A	A	A	B	B	A	B	A	B	B	B	A	B	B	A	B	A	A	B	A	A	B	B	B	A	B	B	B	B	A	B	B	B	B	A	A	A	A	B	B	B	B	A	A
chr08	132	B	A	B	A	A	A	A	B	B	A	B	A	B	B	B	A	B	B	A	B	A	A	B	A	A	B	B	B	A	B	B	B	B	A	B	B	B	B	A	A	A	A	B	B	B	B	A	A
chr08	134	B	A	B	A	A	A	A	B	B	A	B	A	B	B	B	A	B	B	A	B	A	A	B	A	A	B	B	A	A	B	B	B	B	A	B	B	B	B	A	A	A	A	B	B	B	B	A	A
chr08	135	B	A	B	A	A	A	A	B	B	A	B	A	B	B	B	A	B	B	A	B	A	A	B	A	A	B	B	A	A	B	B	B	B	A	B	B	B	B	A	A	A	A	B	B	B	B	A	A
chr08	139	B	A	B	A	A	A	A	B	B	A	B	A	B	B	B	A	B	B	A	B	A	A	B	A	A	B	B	A	A	B	B	B	B	A	B	B	B	B	A	A	A	A	B	B	B	B	A	A
chr08	144	B	A	B	A	A	A	A	B	B	A	B	A	B	B	B	A	B	B	A	B	A	A	B	A	A	B	B	A	A	B	B	B	B	A	B	B	B	B	A	A	A	B	B	B	B	B	A	A
chr08	145	B	A	B	A	A	A	A	B	B	A	A	A	B	B	B	A	B	B	A	B	A	A	B	A	A	B	B	A	A	B	B	B	B	A	B	B	B	B	A	A	A	B	B	B	B	B	A	A
chr08	147	B	A	B	A	A	A	A	B	B	A	A	A	B	B	B	A	B	B	A	B	A	A	B	A	A	B	B	A	A	B	B	B	B	A	B	B	B	B	A	A	A	B	A	B	B	B	A	A
chr08	149	B	B	B	A	A	A	A	B	B	A	A	A	B	B	B	A	B	B	A	B	A	A	B	A	A	B	B	A	A	B	B	B	B	A	B	B	B	B	A	A	A	B	A	B	B	B	A	A
chr08	164	B	B	B	A	A	A	A	B	B	A	A	A	B	B	B	A	B	B	A	B	A	A	B	A	A	B	B	A	A	B	B	B	B	A	B	B	B	B	A	A	A	B	A	B	B	B	A	A
chr08	167	B	B	B	A	A	A	A	B	B	A	A	A	B	B	B	A	B	B	A	B	A	A	B	A	B	B	B	A	A	B	B	B	B	A	B	B	B	B	A	A	A	B	A	B	B	B	A	A
chr08	171	B	B	B	A	A	A	A	B	B	A	A	A	B	B	B	A	B	B	A	B	A	A	B	A	B	B	B	A	A	B	B	B	B	A	B	B	B	B	A	A	A	B	A	B	B	B	A	A
chr08	172	B	B	B	A	A	A	A	B	B	A	A	A	B	B	B	A	B	B	A	B	A	A	B	A	B	B	B	A	A	B	B	B	B	A	B	B	B	B	A	A	A	B	A	B	B	B	A	A
chr08	195	B	B	B	A	A	A	A	B	B	A	A	A	B	B	B	A	B	B	B	B	A	A	B	A	B	B	B	A	A	B	B	B	B	A	B	B	B	B	A	A	A	B	A	B	B	B	A	A
chr08	200	B	B	B	A	A	A	A	B	B	A	A	A	B	B	B	A	B	B	B	B	A	A	B	A	B	B	B	A	A	B	B	B	B	A	B	B	B	B	A	A	A	B	A	B	B	B	A	A
chr08	211	B	B	B	A	A	A	A	B	B	A	A	A	B	B	B	A	B	B	B	B	A	A	B	A	B	B	B	A	A	B	B	B	B	A	B	B	B	B	A	A	A	B	A	B	B	B	A	A
chr08	223	B	B	B	A	A	A	A	B	B	A	A	A	B	B	B	A	B	B	B	B	A	A	B	A	B	B	B	A	A	B	B	B	B	A	B	B	B	B	A	A	A	B	A	B	B	B	A	A
chr08	238	B	B	B	A	A	A	A	B	B	A	A	A	B	B	B	A	B	B	B	B	A	A	B	A	B	B	B	A	A	B	B	B	B	A	B	B	B	B	A	A	A	B	A	B	B	B	A	A
chr08	243	B	B	B	A	A	A	A	B	B	A	A	A	B	B	B	A	B	B	B	B	A	A	B	A	B	B	B	A	A	B	B	B	B	A	A	B	B	B	A	A	A	B	A	B	B	B	A	A
chr08	298	B	B	A	A	A	A	A	B	B	A	A	A	B	B	B	A	B	B	B	B	A	A	B	A	B	B	B	A	A	B	B	B	B	A	A	B	B	B	A	A	A	B	A	B	B	B	A	A
chr08	300	B	B	A	A	A	A	A	B	B	A	A	A	B	B	B	A	B	B	B	B	A	A	B	A	B	B	B	A	A	B	B	B	B	A	A	B	B	B	A	A	A	B	A	B	B	B	A	A
chr08	317	B	B	A	A	A	A	A	B	B	A	A	A	B	B	B	A	B	B	B	B	A	A	B	A	B	B	B	A	A	B	B	B	B	A	A	B	B	B	A	A	A	B	A	B	B	B	A	A
chr08	364	B	B	A	A	A	A	A	B	B	A	A	A	B	B	B	A	B	B	B	B	A	A	B	A	B	B	B	A	A	B	B	B	B	A	A	B	B	B	A	A	A	B	A	B	B	B	A	A
chr08	394	B	B	A	A	A	A	A	B	B	A	A	A	B	B	B	A	B	B	B	B	A	A	B	A	B	B	B	A	A	A	B	B	B	A	A	B	B	B	A	A	A	B	A	B	B	B	A	A
chr08	396	B	B	A	A	A	A	A	B	B	A	A	A	B	B	B	A	B	B	B	B	A	A	B	A	B	B	B	A	A	A	B	B	B	A	A	B	B	B	A	A	A	B	A	B	B	B	A	A
chr08	408	B	B	A	A	A	A	A	B	B	A	A	A	B	B	B	A	B	B	B	B	A	A	B	A	B	B	B	A	A	A	B	B	B	A	A	B	B	B	A	A	A	B	A	B	B	B	A	A
chr08	449	B	B	A	A	A	A	A	B	B	A	A	A	B	B	B	A	B	B	B	B	A	A	B	A	B	B	B	A	A	A	B	B	B	A	A	B	B	B	A	A	A	B	A	B	B	B	A	A
chr08	458	B	B	A	A	A	A	A	B	B	A	A	A	B	B	B	A	B	B	B	B	A	A	B	A	B	B	B	A	A	A	B	B	B	B	A	B	B	B	A	A	A	B	A	B	B	B	A	A
chr08	461	B	B	A	A	A	A	A	B	B	A	A	A	B	B	B	A	B	B	B	B	A	A	B	A	B	B	B	A	A	A	B	B	B	B	A	B	B	B	A	A	A	B	A	B	B	B	A	A
chr08	463	B	B	A	A	A	A	A	B	B	A	A	A	B	B	B	A	B	B	B	B	A	A	B	A	B	B	B	A	A	A	B	B	B	B	A	B	B	B	A	A	A	B	A	B	B	B	A	A
chr08	480	B	B	A	A	A	A	A	B	B	A	A	A	B	B	B	A	B	B	B	B	A	A	B	A	B	B	B	A	A	A	B	B	B	B	A	B	A	B	A	A	A	B	A	B	B	B	A	A
chr08	516	B	B	A	A	A	A	A	B	B	A	A	A	B	B	B	A	B	B	B	B	B	A	B	A	B	B	B	A	A	A	B	B	B	B	A	B	A	B	A	A	A	B	A	B	B	B	A	A
chr08	878	B	B	A	A	A	A	A	B	B	A	A	A	B	B	B	A	B	B	B	B	B	A	B	A	B	B	A	A	A	A	B	B	B	B	A	B	A	B	A	A	A	B	A	B	B	B	A	A
chr08	1058	B	B	A	A	A	A	A	B	B	A	A	A	B	B	B	A	B	B	B	B	B	A	B	A	B	B	A	A	A	A	B	B	B	B	A	B	A	B	A	A	A	B	A	B	B	B	A	A
chr08	1093	B	B	A	A	A	A	A	B	B	A	A	A	B	B	B	A	B	B	B	B	A	A	B	A	B	B	A	A	A	A	B	B	B	B	A	B	A	B	A	A	A	B	A	B	B	B	A	A
chr08	1165	B	B	A	A	A	A	A	B	B	A	A	A	B	B	B	A	B	B	B	B	A	A	B	A	B	B	A	A	A	A	B	B	B	B	A	B	A	B	A	A	A	B	A	B	B	B	A	A
chr08	1200	B	B	A	A	A	A	A	B	B	A	A	A	B	B	B	A	B	B	B	B	A	A	B	A	B	B	A	A	A	A	B	B	B	B	A	B	A	B	A	A	A	B	A	B	B	B	A	A
chr08	1214	B	B	A	A	A	A	A	B	B	A	A	A	B	B	B	A	B	B	B	B	A	A	B	A	B	B	A	A	A	A	B	B	B	B	A	B	A	B	A	A	A	B	A	B	A	B	A	A
chr08	1219	B	B	A	A	A	A	A	B	B	A	A	A	B	B	B	A	B	B	B	B	A	A	B	A	B	B	A	A	A	A	B	B	B	B	A	B	A	B	A	A	A	B	A	B	A	B	A	A
chr08	1233	B	B	A	A	A	A	A	B	B	A	A	A	B	B	B	A	B	B	B	B	A	A	B	A	B	B	A	A	A	A	B	B	B	B	A	B	A	B	A	A	A	B	A	B	A	B	A	A
chr08	1237	B	B	A	A	A	A	A	B	B	A	A	A	B	B	B	A	B	B	B	B	A	A	B	A	B	B	A	A	A	A	B	B	B	B	A	B	A	B	A	A	A	B	A	B	A	B	A	A
chr08	1250	B	B	A	A	A	A	A	B	B	A	A	A	B	B	B	A	B	B	B	B	A	A	B	A	B	B	A	A	A	A	B	B	B	B	A	B	A	B	A	A	B	B	A	B	A	B	A	A
chr08	1257	B	B	A	A	A	A	A	B	B	A	A	A	B	B	B	A	B	B	B	B	A	A	B	A	B	B	A	A	A	A	B	B	B	B	A	B	A	B	A	A	B	B	A	B	A	B	B	A
chr08	1286	B	B	A	A	A	A	A	B	B	A	A	A	B	B	B	A	B	B	B	B	A	A	B	A	B	B	A	A	A	A	B	B	B	B	A	B	A	B	A	B	B	B	A	B	A	B	B	A
chr08	1291	B	B	A	A	A	A	A	B	B	A	A	A	B	B	B	A	B	B	B	B	A	A	A	A	B	B	A	A	A	A	B	B	B	B	A	B	A	B	A	B	B	B	A	B	A	B	B	A
chr08	1296	B	B	A	A	A	A	A	B	B	A	A	A	B	B	B	A	B	B	B	B	A	A	A	A	B	B	A	A	A	A	B	B	B	B	A	B	A	B	A	B	B	B	A	B	A	B	B	A
chr08	1299	B	B	A	A	A	A	A	B	B	A	A	A	B	B	B	A	B	B	B	B	A	A	A	A	B	B	A	A	A	A	B	B	B	B	A	B	A	B	A	B	B	B	A	B	A	B	B	B
chr08	1304	B	B	A	A	A	A	A	B	B	A	A	A	B	B	B	A	B	B	B	B	A	A	A	A	B	B	A	A	A	A	B	B	B	B	A	B	A	B	A	B	B	B	A	B	A	B	B	B
chr08	1306	B	B	A	A	A	A	A	B	B	A	A	B	B	B	B	A	B	B	B	B	A	A	A	A	B	B	A	A	A	A	B	B	B	B	A	B	A	B	A	B	B	B	A	B	A	B	B	B
chr08	1312	B	B	A	A	A	A	A	B	B	A	A	B	B	B	B	A	B	A	B	B	A	A	A	A	B	B	A	A	A	A	B	B	B	B	A	B	A	B	A	B	B	B	A	B	A	B	B	B
chr08	1327	B	B	A	A	A	A	A	B	B	A	A	B	B	B	B	A	B	A	B	B	A	A	A	A	B	B	A	A	A	A	B	B	B	B	A	B	A	B	A	B	B	B	A	B	A	B	B	B
chr08	1333	B	B	A	A	A	A	A	B	B	A	A	B	B	A	B	A	B	A	B	A	A	A	A	A	B	B	A	A	A	A	B	B	B	B	A	B	A	B	A	B	B	B	A	B	A	B	B	B
chr08	1346	B	B	A	A	B	A	A	B	B	A	A	B	B	A	B	A	B	A	B	A	A	A	A	A	B	B	A	A	A	A	B	B	B	B	A	B	A	B	A	B	B	B	A	B	A	B	B	B
chr08	1350	B	B	A	A	B	A	A	B	B	B	A	B	B	A	B	A	B	A	B	A	A	A	A	A	B	B	A	A	A	A	B	B	B	B	A	B	A	B	A	B	B	B	A	B	A	B	B	B
chr08	1358	B	B	A	A	B	A	A	B	B	B	A	B	B	A	B	A	B	A	B	A	A	A	A	A	B	B	A	A	A	A	B	B	B	B	A	B	A	B	A	B	B	B	A	B	A	B	B	B
chr08	1370	B	B	A	A	B	A	A	B	B	B	A	B	B	A	B	A	B	A	B	A	A	A	A	A	B	B	B	A	A	A	B	B	B	B	A	B	A	B	A	B	B	B	A	B	A	B	B	B
chr08	1375	B	B	A	A	B	A	A	B	B	B	A	B	B	A	B	A	B	A	B	A	A	A	A	A	B	B	B	A	A	A	B	B	B	B	A	B	A	B	A	B	B	B	A	B	A	B	B	B
chr08	1377	B	B	A	A	B	A	A	B	B	B	A	B	B	A	B	A	B	A	B	A	A	A	A	A	B	B	B	A	A	A	B	B	B	B	B	B	A	B	A	B	B	B	A	B	A	B	B	B
chr08	1385	B	B	A	A	B	A	A	B	B	B	A	B	B	A	B	A	B	A	B	A	A	A	A	A	B	B	B	A	A	A	A	B	B	B	B	B	A	B	A	B	B	B	A	B	A	B	B	B
chr08	1392	B	B	A	A	B	A	A	B	B	B	A	B	B	A	B	A	B	A	B	A	A	A	A	A	B	B	B	A	A	A	A	B	B	B	B	B	A	B	A	B	B	B	A	B	A	B	B	B
chr08	1396	B	B	A	A	B	A	A	B	B	B	A	B	B	A	B	A	B	A	B	A	A	A	A	A	B	B	B	A	A	A	A	B	B	B	B	B	A	B	A	B	B	B	A	B	A	B	B	B
chr08	1407	B	B	A	A	B	A	A	B	B	B	A	B	B	A	B	A	B	A	B	A	A	A	A	A	B	B	B	A	A	A	A	B	B	B	B	B	B	B	A	B	B	B	A	B	A	B	B	B
chr08	1409	B	B	A	A	B	A	A	B	B	B	A	B	B	A	B	A	B	A	B	A	A	A	A	A	A	B	B	A	A	A	A	B	B	B	B	B	A	B	A	B	B	B	A	B	A	B	B	B
chr08	1410	B	B	A	A	B	A	A	B	B	B	A	B	B	A	B	A	B	A	B	A	A	B	A	A	A	B	B	A	A	A	A	B	B	B	B	B	A	B	A	B	B	B	A	B	A	B	B	B
chr08	1411	B	B	A	A	B	A	A	B	B	B	A	B	A	A	B	A	B	A	B	A	A	B	A	A	A	B	B	A	A	A	A	B	B	B	B	B	A	B	A	B	B	B	A	B	A	B	B	B
chr08	1413	B	B	A	A	B	A	A	B	B	B	A	B	A	A	B	A	B	A	B	A	A	B	A	A	A	B	B	A	A	A	A	B	B	B	B	B	A	B	A	B	B	B	A	B	A	B	B	B
chr08	1414	B	B	A	B	B	A	A	B	B	B	A	B	A	A	B	A	B	A	B	A	A	B	A	A	A	B	B	A	A	A	A	A	B	B	B	B	A	B	A	B	B	B	A	B	A	B	B	B
chr08	1422	B	B	A	B	B	A	A	B	B	B	A	B	A	A	B	A	B	A	B	A	A	B	A	A	A	B	B	A	A	A	A	A	B	B	B	B	A	B	B	B	B	B	A	B	A	B	B	B
chr08	1427	B	B	A	B	B	A	A	B	B	B	A	B	A	A	B	A	B	A	B	A	A	B	A	A	A	B	B	A	A	A	A	A	B	B	B	B	A	B	B	B	B	B	A	B	A	B	B	B
chr08	1455	B	B	A	B	B	A	A	B	B	B	A	B	A	A	B	A	B	A	B	A	A	B	A	A	A	B	B	B	A	A	A	A	B	B	B	B	A	B	B	B	B	B	A	B	A	B	B	B
chr09	5	A	A	B	B	B	B	B	B	A	B	A	B	B	B	A	A	B	B	A	B	A	B	A	B	A	B	A	B	A	A	A	B	B	B	A	A	B	B	A	B	A	A	A	A	B	B	A	A
chr09	17	A	A	B	B	B	B	B	B	A	B	A	B	B	B	A	A	B	B	A	B	A	B	A	B	A	B	A	B	A	A	A	B	B	B	A	A	B	B	A	B	A	A	A	A	B	B	A	A
chr09	23	A	A	B	B	B	B	B	B	A	B	A	B	B	B	A	A	B	B	A	B	A	B	A	B	A	B	A	B	A	A	A	B	B	B	A	A	B	B	A	B	A	A	A	A	B	B	A	A
chr09	40	A	A	B	B	B	B	B	B	A	B	A	B	B	B	A	A	B	B	A	B	A	B	A	B	A	B	A	B	A	A	A	B	B	B	A	A	B	B	A	B	A	A	A	A	B	A	A	A
chr09	43	A	A	B	B	B	B	B	B	A	B	A	B	B	B	A	A	B	B	A	B	A	B	A	B	A	B	A	B	A	A	A	B	B	B	A	A	B	B	A	B	A	A	A	A	B	A	A	A
chr09	48	A	A	B	B	B	B	B	B	A	B	A	B	B	B	A	A	B	B	A	B	A	B	A	B	A	B	A	B	A	A	A	B	B	B	A	A	B	B	A	B	A	A	A	A	B	A	A	A
chr09	50	A	A	B	B	B	B	B	B	A	B	A	B	B	B	A	A	B	B	A	B	A	B	A	B	A	B	A	B	A	A	A	B	B	B	A	A	B	B	A	B	A	A	A	A	B	A	A	A
chr09	61	A	A	B	B	B	B	B	B	A	B	A	B	B	B	A	A	B	B	A	B	A	B	A	B	A	B	A	B	A	A	A	B	B	B	A	A	B	B	A	B	A	A	A	A	B	A	A	A
chr09	65	A	A	B	B	B	B	B	B	A	B	A	B	B	B	A	A	B	B	A	B	B	B	A	B	A	B	A	B	A	A	A	B	B	B	A	A	B	B	A	B	A	A	A	A	B	A	A	A
chr09	79	A	A	B	B	B	B	B	B	A	B	A	B	B	B	A	A	B	B	B	B	B	B	A	B	A	B	A	B	A	A	A	B	B	B	A	A	B	B	A	B	A	A	A	A	B	A	A	A
chr09	80	A	A	B	B	B	B	B	B	A	B	A	B	B	B	A	A	B	B	B	B	B	B	A	B	A	A	A	B	A	A	A	B	B	B	A	A	B	B	A	B	A	A	A	A	B	A	A	A
chr09	84	A	A	B	B	B	B	B	B	A	B	A	B	B	B	A	A	B	B	B	B	B	B	A	B	A	A	A	B	A	A	A	B	B	B	A	A	B	B	A	B	A	A	A	A	B	A	A	A
chr09	94	A	A	B	B	B	B	B	B	A	B	A	B	B	B	A	A	B	B	B	B	B	B	A	B	A	A	A	B	A	A	A	B	B	B	A	A	B	B	A	B	A	A	A	A	B	A	A	A
chr09	104	A	A	B	B	B	B	B	B	A	B	A	B	B	B	A	A	B	B	B	B	B	B	A	B	A	A	A	B	A	A	A	B	B	B	A	A	A	B	A	B	A	A	A	A	B	A	A	A
chr09	119	A	A	B	B	B	B	B	B	A	B	A	B	B	B	A	A	B	B	B	B	B	B	A	B	A	A	A	B	A	A	A	B	B	B	A	A	B	B	A	B	A	A	A	A	B	A	A	A
chr09	123	A	A	B	B	B	B	B	B	A	B	A	B	B	B	A	A	B	B	B	B	B	B	A	B	A	A	A	B	A	A	A	B	B	B	A	A	B	B	A	B	A	A	A	A	B	A	A	A
chr09	131	A	A	B	B	B	B	B	B	A	B	A	B	B	B	A	A	B	B	B	B	B	B	A	B	A	A	A	B	A	A	A	B	B	B	A	A	B	B	A	B	A	A	A	A	B	A	A	A
chr09	133	A	A	B	B	B	B	B	B	A	B	A	B	B	B	A	A	B	B	B	A	B	B	A	B	A	A	A	B	A	A	A	B	B	B	A	A	B	B	A	B	A	A	A	A	B	A	A	A
chr09	139	A	A	B	B	B	B	B	B	A	B	A	B	B	B	A	A	B	B	B	A	B	B	A	B	A	A	A	B	A	A	A	B	B	B	A	A	B	A	A	B	A	A	A	A	B	A	A	A
chr09	143	A	A	B	B	B	B	B	B	A	B	A	A	B	B	A	A	B	B	B	A	B	B	A	B	A	A	A	B	A	A	A	B	B	B	A	A	B	A	A	B	A	A	A	A	B	A	A	A
chr09	144	A	A	B	B	B	B	B	B	A	B	A	A	B	B	A	A	B	B	B	A	B	B	A	B	A	A	A	B	A	A	A	B	B	B	A	A	B	A	A	B	A	A	A	A	B	A	A	B
chr09	145	A	A	B	B	B	B	B	B	A	B	A	A	B	B	A	A	A	B	B	A	B	B	A	B	A	A	A	B	A	A	A	B	B	B	A	A	B	A	A	B	A	A	A	A	B	A	A	B
chr09	147	A	A	B	B	B	B	B	B	A	B	A	A	B	B	A	A	A	B	B	A	B	B	A	B	A	A	A	B	A	A	A	B	B	B	A	A	B	A	A	B	A	A	A	A	B	A	A	B
chr09	161	A	A	B	B	B	B	B	B	A	B	A	A	B	B	A	A	A	B	B	A	B	B	A	B	A	A	A	B	A	A	A	B	B	B	A	A	B	A	A	B	A	A	A	A	B	A	A	B
chr09	168	A	A	B	B	B	B	B	B	A	B	A	A	B	B	A	A	A	B	B	A	B	B	A	B	A	A	A	B	A	A	A	B	B	B	A	A	B	A	A	B	A	A	A	A	B	A	A	B
chr09	170	A	A	B	B	A	B	B	B	A	B	A	A	B	B	A	A	A	B	B	A	B	B	A	B	A	A	A	B	A	A	A	B	B	B	A	A	B	A	A	B	A	A	A	A	B	A	A	B
chr09	182	A	A	B	B	A	B	B	B	A	B	A	A	B	B	A	A	A	B	B	A	B	B	A	B	A	A	A	B	A	A	A	B	B	A	A	A	B	A	A	B	A	A	A	A	B	A	A	B
chr09	188	A	A	B	B	A	B	B	B	A	B	A	A	B	B	A	A	A	B	B	A	B	B	A	B	A	A	A	B	A	A	A	B	B	A	A	A	B	A	A	B	A	A	A	A	B	A	A	B
chr09	192	A	A	B	B	A	B	B	B	B	B	A	A	B	B	B	A	A	B	B	A	B	B	A	B	A	A	A	B	A	A	A	B	B	A	A	A	B	A	A	B	A	A	A	A	B	A	A	B
chr09	194	A	A	B	B	A	B	B	B	B	B	A	A	B	B	B	A	A	B	B	A	B	B	A	B	A	A	A	B	A	A	A	B	B	A	A	A	B	A	A	B	A	A	A	A	B	A	A	B
chr09	199	A	A	B	B	A	B	B	B	B	B	A	A	B	B	B	A	A	B	B	A	B	B	A	B	A	A	A	B	A	A	A	B	B	A	A	A	B	A	A	B	A	A	A	A	B	A	A	B
chr09	204	A	A	B	B	A	B	B	B	B	B	A	A	B	B	B	A	A	B	B	A	B	B	A	B	A	A	A	B	A	A	A	B	B	A	A	A	B	A	A	B	A	A	A	A	B	A	A	B
chr09	210	A	A	B	B	A	B	B	B	B	B	A	A	B	B	B	A	A	B	B	A	B	B	A	A	A	A	A	B	A	A	A	B	B	A	A	A	B	A	A	B	A	A	A	A	B	A	A	B
chr09	227	A	A	B	B	A	B	B	B	B	B	A	A	B	B	B	A	A	B	B	A	B	B	A	A	A	A	A	B	A	A	A	B	B	A	A	A	B	A	A	B	A	A	A	A	B	A	A	B
chr09	233	A	A	B	B	A	B	B	B	B	B	A	A	B	A	B	A	A	B	B	A	B	B	A	A	A	A	A	B	A	A	A	B	B	A	A	A	B	A	A	B	A	A	A	A	B	A	A	B
chr09	240	A	A	B	B	A	B	B	B	B	B	A	A	B	A	B	A	A	B	B	A	B	B	A	A	A	A	A	B	A	A	A	B	B	A	A	A	B	A	A	B	A	A	A	A	B	A	A	B
chr09	246	A	A	B	B	A	B	B	B	B	B	A	A	B	A	B	A	A	B	B	A	B	B	B	A	A	A	A	B	A	A	A	B	B	A	A	A	B	A	A	B	A	A	A	A	B	A	A	B
chr09	351	A	A	B	B	A	B	B	B	B	B	A	A	B	A	B	A	A	B	B	A	B	B	B	A	A	A	A	B	A	B	A	B	B	A	A	A	B	A	A	B	A	A	A	A	B	A	A	B
chr09	382	A	A	B	B	A	B	B	B	B	B	A	A	B	A	B	A	A	B	B	A	B	B	B	A	A	A	A	B	A	B	A	B	B	A	A	A	B	A	A	B	A	A	A	A	B	A	A	B
chr09	391	A	A	B	B	A	B	B	B	B	B	A	A	B	A	B	A	A	B	B	A	B	B	B	A	A	A	A	B	A	B	A	B	B	A	A	A	B	A	A	B	A	A	A	A	B	A	A	B
chr09	401	A	A	B	B	A	B	B	B	B	B	A	A	B	A	B	A	A	B	B	A	B	B	B	A	A	A	A	B	A	B	A	B	B	A	A	A	B	A	A	B	A	A	A	A	B	B	A	B
chr09	427	A	A	B	B	A	B	B	B	B	B	A	A	B	A	B	A	A	B	B	A	B	B	B	A	A	A	A	B	A	B	A	B	B	A	A	A	A	A	A	B	A	A	A	A	B	B	A	B
chr09	442	A	A	B	B	A	B	B	B	B	B	A	A	B	A	B	A	A	B	B	A	B	B	B	A	A	A	A	B	A	B	A	B	B	A	A	A	A	A	A	B	A	A	A	A	A	B	A	B
chr09	455	A	A	B	B	A	B	B	B	B	B	A	A	B	A	B	A	A	B	B	A	B	B	B	A	A	A	A	B	A	B	A	B	B	A	A	A	A	A	A	B	A	A	A	A	A	B	A	B
chr09	466	A	A	B	B	A	B	B	B	B	B	A	A	B	A	B	A	A	B	B	A	B	B	B	A	A	A	A	B	A	B	A	B	B	A	A	A	A	A	A	B	A	A	B	A	A	B	A	B
chr09	580	A	A	B	B	A	B	B	B	B	B	A	A	B	A	B	A	A	B	B	A	B	B	B	A	B	A	A	B	A	B	A	B	B	A	A	A	A	A	A	B	A	A	B	A	A	B	A	B
chr09	598	A	A	B	B	A	B	B	B	B	B	A	A	A	A	B	A	A	B	B	A	B	B	B	A	B	A	A	B	A	B	A	B	B	A	A	A	A	A	A	B	A	A	B	A	A	B	A	B
chr09	833	A	A	B	B	A	B	B	B	B	B	A	A	A	A	B	A	A	B	B	A	B	B	B	A	B	A	A	B	A	B	A	B	B	A	A	A	A	A	A	B	A	A	B	A	A	B	A	B
chr09	865	A	A	B	B	A	B	B	B	B	B	A	A	A	B	B	A	A	B	B	A	B	B	B	A	B	A	A	B	A	B	A	B	B	A	A	A	A	A	A	B	A	A	B	A	A	B	A	B
chr09	1005	A	A	B	B	A	B	B	B	B	B	A	A	A	B	B	A	A	B	B	A	B	B	B	A	B	A	A	B	A	B	A	B	B	A	A	A	A	A	A	B	A	A	B	A	A	B	A	B
chr09	1075	A	A	B	B	A	B	B	B	B	B	A	A	A	B	B	A	A	B	B	A	B	B	B	A	B	A	A	B	A	B	B	B	B	A	A	A	A	A	A	B	A	A	B	A	A	B	A	B
chr09	1201	A	A	B	B	A	B	B	B	B	B	A	A	A	B	B	A	A	B	B	A	B	B	B	A	B	A	A	B	A	B	B	B	B	A	A	A	A	A	A	B	A	A	B	A	A	B	A	B
chr09	1203	A	A	B	B	A	B	B	B	B	B	A	A	A	B	B	A	A	B	B	A	B	B	B	A	B	A	A	B	A	B	B	B	B	A	A	A	A	B	A	B	A	A	B	A	A	B	A	B
chr09	1214	A	A	B	B	A	B	B	B	B	B	A	B	A	B	B	A	A	B	B	A	B	B	B	A	B	A	A	B	A	B	B	B	B	A	A	A	A	B	A	B	A	A	B	A	A	B	A	B
chr09	1242	A	A	B	B	A	B	B	B	B	B	A	B	A	B	B	A	A	B	B	A	B	B	B	A	B	A	A	B	A	B	B	B	B	A	A	A	A	B	B	B	A	A	B	A	A	B	A	B
chr09	1263	A	A	B	B	A	B	B	B	B	B	A	B	A	B	B	A	A	B	B	A	B	B	B	A	B	A	A	B	A	B	B	B	B	A	A	A	A	B	B	B	A	A	B	A	A	B	A	B
chr09	1268	A	A	B	B	A	B	B	B	B	B	A	B	A	B	B	A	A	B	B	A	B	B	B	A	B	A	A	B	A	B	B	B	B	A	A	A	A	B	B	B	A	A	B	A	A	B	A	B
chr09	1299	A	A	B	B	A	B	B	B	B	B	A	B	A	B	B	A	A	B	B	A	B	B	B	A	B	A	A	B	A	B	B	B	B	A	A	A	A	B	B	B	A	A	B	A	A	B	A	B
chr09	1322	A	A	B	B	A	B	B	B	B	B	A	B	A	B	B	A	A	B	B	A	B	B	B	A	B	B	A	B	A	B	B	B	B	A	A	A	A	B	B	B	A	A	B	A	A	B	A	B
chr09	1326	A	A	A	B	A	B	B	B	B	B	A	B	A	B	B	A	A	B	B	A	B	B	B	A	B	B	A	B	A	B	B	B	B	A	A	A	A	B	B	B	A	A	B	A	A	B	A	B
chr09	1354	A	A	A	B	A	B	B	B	B	B	A	B	A	B	B	A	A	B	B	A	B	B	B	A	A	B	A	B	A	B	B	B	B	A	A	A	A	B	B	B	A	A	B	A	A	B	A	B
chr09	1358	A	A	A	B	A	B	B	B	B	B	A	B	A	B	B	A	A	B	B	A	B	B	B	A	A	B	A	B	A	B	B	B	B	A	A	A	A	B	B	B	A	A	B	A	A	B	A	B
chr09	1360	A	A	A	B	A	B	B	B	B	B	A	B	A	B	B	A	A	B	B	A	B	B	B	A	A	B	A	B	A	B	B	B	B	A	A	A	A	B	B	B	A	B	B	A	A	B	A	B
chr09	1379	A	A	A	B	A	B	B	B	B	B	A	B	A	B	B	A	A	B	B	A	B	B	B	A	A	B	A	B	A	B	B	B	B	A	A	A	A	B	B	B	A	B	B	A	A	B	A	B
chr09	1383	A	A	A	B	A	B	B	B	A	B	A	B	A	B	B	A	A	B	B	A	B	B	B	A	A	B	A	B	A	B	B	B	B	A	A	A	A	B	B	B	A	B	B	A	A	B	A	B
chr09	1390	A	A	A	B	A	B	B	B	A	B	A	B	A	B	B	A	A	B	B	A	B	B	B	A	A	B	A	B	A	A	B	B	B	A	A	A	A	B	B	B	A	B	B	A	A	B	A	B
chr09	1392	A	A	A	B	B	B	B	B	A	B	A	B	A	B	B	A	A	B	B	A	B	B	B	A	A	B	A	B	A	A	B	B	B	A	A	A	A	B	B	B	A	B	B	A	A	B	A	B
chr09	1397	A	A	A	B	B	B	B	B	A	B	A	B	A	B	B	A	A	B	B	A	B	B	B	A	A	B	A	B	A	A	B	B	B	A	A	A	A	B	B	B	A	B	B	A	A	B	A	B
chr09	1400	A	A	A	B	B	B	B	B	A	B	A	B	A	B	B	A	A	B	B	A	B	B	B	A	A	B	A	B	A	A	B	B	B	A	B	A	A	B	B	B	A	B	B	A	A	B	A	B
chr09	1413	A	A	A	B	B	B	B	B	A	B	A	B	A	B	B	A	A	B	B	A	B	B	B	A	A	B	A	B	A	A	B	B	B	A	B	A	A	B	B	B	A	B	B	A	A	B	A	B
chr09	1415	A	A	A	B	B	B	B	B	A	B	A	B	A	B	B	A	A	B	B	A	B	B	B	A	A	B	A	B	A	A	B	B	B	A	B	B	A	B	B	B	A	B	B	A	A	B	A	B
chr09	1418	A	A	A	B	B	B	B	A	A	B	A	B	A	B	B	A	A	B	B	A	B	B	B	A	A	B	A	B	A	A	B	B	B	A	B	B	A	B	B	B	A	B	B	A	A	B	A	B
chr09	1419	A	A	A	B	B	B	B	A	A	B	A	B	A	B	B	A	A	B	B	A	B	B	B	A	A	B	A	B	A	A	B	B	B	A	B	B	A	B	B	B	A	B	B	A	A	B	A	B
chr09	1423	A	A	A	B	B	B	B	A	A	B	A	B	A	B	A	A	A	B	B	A	B	B	B	A	A	B	A	B	A	A	B	B	B	A	B	B	A	B	B	B	A	B	B	A	A	B	A	B
chr09	1427	A	A	A	B	B	B	B	A	A	B	A	B	A	B	A	A	A	B	B	A	B	B	B	A	A	B	A	B	A	A	B	B	B	A	B	B	A	B	B	B	A	B	B	A	A	B	A	B
chr09	1429	A	A	A	B	B	B	B	A	A	B	A	B	A	B	A	A	A	B	B	A	B	B	B	A	A	B	A	B	A	A	B	B	B	A	B	B	A	B	B	B	A	B	B	A	A	B	A	B
chr09	1434	A	A	A	A	B	B	B	A	A	B	A	B	A	B	A	A	A	B	B	A	B	B	B	A	A	B	A	B	A	A	B	B	B	A	B	B	A	B	B	B	A	B	B	A	A	B	A	B
chr09	1442	A	A	A	A	B	B	B	A	A	B	A	B	A	B	A	A	A	B	B	A	B	B	B	A	A	B	A	B	A	A	B	B	B	A	B	B	A	B	B	B	A	B	B	A	A	B	A	B
chr09	1453	A	A	A	A	B	B	B	A	A	B	A	B	A	B	A	A	A	B	B	A	B	B	B	A	A	B	A	B	A	A	B	B	B	A	B	B	A	B	B	B	A	B	B	A	A	B	A	B
chr09	1454	A	A	A	A	B	B	B	A	A	B	A	B	A	B	A	A	A	A	B	A	B	B	B	A	A	B	A	B	A	A	B	B	B	A	B	B	A	B	B	B	A	B	B	A	A	B	A	B
chr09	1464	A	A	A	A	B	B	B	A	A	B	A	B	A	B	A	A	A	A	B	A	B	A	B	A	A	B	A	B	A	A	B	B	B	A	B	B	A	B	B	B	A	B	B	A	A	B	A	B
chr09	1471	A	A	A	A	B	B	B	A	A	B	A	B	A	B	A	A	A	A	B	A	B	A	B	A	A	B	A	B	A	A	B	B	B	A	B	B	A	B	B	B	A	B	B	A	A	B	A	B
chr09	1476	A	A	A	A	B	B	B	A	A	B	A	B	A	B	A	A	A	A	B	A	B	A	B	A	A	B	A	B	A	A	B	B	B	A	B	B	A	B	B	B	A	B	B	A	A	B	A	A
chr09	1479	A	A	A	A	B	B	B	A	A	B	A	B	A	B	A	A	A	A	B	A	B	A	B	A	A	B	A	B	A	A	B	B	B	A	B	B	A	B	B	B	A	B	B	A	A	B	A	A
chr09	1481	A	A	A	A	B	B	B	A	A	B	A	B	A	B	A	A	A	A	B	A	B	A	B	A	A	B	A	B	A	A	B	B	B	A	B	B	A	B	B	B	A	B	B	A	A	B	A	A
chr09	1484	A	A	A	A	B	B	B	A	A	B	A	B	A	B	A	A	A	A	B	A	B	A	B	A	A	B	A	A	A	A	B	B	B	A	B	B	A	B	B	B	A	B	B	A	A	B	A	A
chr09	1497	A	A	A	A	B	B	B	A	A	B	A	B	A	B	A	A	A	A	B	A	B	A	B	A	A	B	A	A	A	A	B	B	B	A	B	B	A	B	B	B	A	B	B	A	A	B	A	A
chr09	1503	A	A	A	A	B	B	B	A	A	B	A	B	A	B	A	A	A	A	B	A	B	A	B	A	A	B	A	A	A	A	B	B	B	A	B	B	A	B	B	B	A	B	B	A	A	B	A	A
chr09	1507	A	A	A	A	B	B	B	A	A	B	A	B	A	B	A	A	A	A	B	A	B	A	B	A	A	B	A	A	A	A	B	B	B	A	B	B	A	B	B	B	A	B	B	A	A	B	A	A
chr09	1513	A	A	A	A	B	B	B	A	A	B	A	B	A	B	A	A	A	A	B	A	B	A	B	A	A	B	A	A	A	A	B	B	B	A	B	B	A	B	B	B	A	B	B	A	A	B	A	A
chr09	1529	A	A	A	A	B	B	B	A	A	B	A	B	A	B	A	A	A	A	B	A	B	A	B	A	A	B	A	A	A	A	B	B	B	A	B	B	A	B	B	B	A	B	B	A	A	B	A	A
chr10	1	A	B	A	B	B	B	A	B	A	A	A	B	A	A	B	A	B	A	A	A	B	B	B	B	B	B	B	A	A	B	A	A	B	A	B	A	A	B	A	A	A	B	A	B	A	A	A	A
chr10	15	A	B	A	B	B	B	A	B	A	A	A	B	A	A	B	A	B	A	A	A	B	B	B	B	B	B	B	A	A	B	A	A	B	A	B	A	A	B	A	A	A	B	A	B	A	A	A	A
chr10	18	A	B	A	B	B	B	A	B	A	A	A	B	A	A	B	A	B	A	A	A	B	B	B	B	B	B	B	A	A	B	A	A	B	A	B	A	A	B	A	A	A	B	A	B	A	A	A	A
chr10	23	A	B	A	B	B	B	A	B	A	A	A	B	A	A	B	A	B	A	A	A	B	B	B	B	B	B	B	A	A	B	A	A	B	A	B	A	A	B	A	A	A	B	A	B	A	A	A	A
chr10	24	A	A	A	B	B	B	A	B	A	A	A	B	A	A	B	A	B	A	A	A	B	B	B	B	B	B	B	A	A	B	A	A	B	A	B	A	A	B	A	A	A	B	A	B	A	A	A	A
chr10	35	A	A	A	B	B	B	A	B	A	A	A	B	A	A	B	A	B	A	A	A	B	B	B	B	B	B	B	A	A	B	A	A	B	A	B	A	A	B	A	A	A	B	A	B	A	A	A	A
chr10	38	A	A	A	B	B	B	A	B	A	A	A	B	A	A	B	A	B	A	A	A	B	B	B	B	B	B	B	A	A	B	A	A	B	A	B	A	A	B	A	A	A	B	A	B	A	A	A	A
chr10	39	A	A	A	B	B	B	A	B	A	A	A	B	A	A	B	A	B	A	A	A	B	B	B	B	B	B	B	A	A	B	A	A	B	A	B	A	A	B	A	A	A	B	A	B	A	A	A	A
chr10	42	A	A	A	B	B	B	A	B	A	A	A	B	A	A	B	A	B	A	A	A	B	B	B	B	B	B	B	A	A	B	A	A	B	A	B	A	A	B	A	A	A	B	A	B	A	A	A	B
chr10	44	A	A	A	B	B	B	A	B	A	A	A	B	A	A	B	A	B	A	A	A	B	B	B	B	B	B	B	A	A	B	A	A	B	A	B	A	A	B	A	B	A	B	A	B	A	A	A	B
chr10	45	A	A	A	B	B	B	A	B	A	A	B	B	A	A	B	A	B	A	A	A	B	B	B	B	B	B	B	A	A	B	A	A	B	A	B	A	A	B	A	B	A	B	A	B	A	A	A	B
chr10	61	A	A	A	B	B	B	A	B	A	A	B	B	A	A	B	A	B	A	A	A	B	B	B	B	B	B	B	A	A	B	A	A	B	A	B	A	A	B	A	B	A	B	A	B	A	A	A	B
chr10	68	A	A	A	B	B	B	A	B	A	A	B	B	A	A	B	A	B	A	A	A	B	B	B	B	B	B	B	A	A	B	A	A	B	A	B	A	A	B	A	B	A	B	A	B	A	A	A	B
chr10	77	A	A	A	B	B	B	A	B	A	A	B	B	A	A	B	A	B	A	A	A	B	B	A	B	B	B	B	A	A	B	A	A	B	A	B	A	A	B	A	B	A	B	A	B	A	A	A	B
chr10	83	A	A	A	B	B	B	A	B	A	A	B	B	A	A	B	A	B	A	A	A	B	B	A	B	B	B	B	A	A	B	A	A	B	A	B	A	A	B	A	B	A	B	A	B	A	A	A	B
chr10	86	A	A	A	B	B	B	A	B	A	A	B	B	A	A	B	A	B	A	A	A	B	B	A	B	B	B	B	A	A	B	A	A	B	A	B	A	A	B	A	B	A	B	A	B	A	A	A	B
chr10	87	A	A	A	B	B	B	A	B	A	A	B	B	A	A	A	A	B	A	B	A	B	A	A	B	B	B	B	A	A	B	A	A	B	A	B	A	A	B	A	B	A	B	A	B	A	A	A	B
chr10	99	A	A	A	B	B	B	A	B	A	A	B	B	A	A	A	A	B	A	B	A	B	A	A	B	B	B	B	A	A	B	A	A	B	A	B	A	A	B	A	B	A	B	A	B	A	A	A	B
chr10	101	A	A	A	B	B	B	A	B	A	A	B	B	A	A	A	A	B	A	B	A	B	A	A	B	A	B	B	A	A	B	A	A	B	A	B	A	A	B	A	B	A	B	A	B	A	A	A	B
chr10	109	A	A	A	B	B	B	A	B	A	A	B	B	A	A	A	A	B	A	B	A	B	A	A	B	A	B	B	A	A	B	A	A	B	A	B	A	A	B	A	B	A	B	A	B	B	A	A	B
chr10	111	A	A	A	B	B	B	A	B	A	A	B	B	A	A	A	A	B	A	B	B	B	A	A	B	A	B	B	A	A	B	A	A	B	A	B	A	A	B	A	B	A	B	A	B	B	A	A	B
chr10	113	A	A	A	B	B	B	A	B	A	A	B	B	A	A	A	A	B	B	B	B	B	A	A	B	A	B	B	A	A	B	A	A	B	A	B	A	A	B	A	B	A	B	A	B	B	A	A	B
chr10	117	A	A	A	B	B	B	A	B	A	A	B	B	A	A	A	A	B	B	B	B	B	A	A	B	A	B	B	A	A	B	A	A	B	A	B	A	A	B	A	B	A	B	A	B	B	A	A	B
chr10	118	A	A	A	B	B	B	A	B	A	A	B	B	A	A	A	A	B	B	B	B	B	A	A	B	A	B	B	A	A	B	A	A	B	A	B	A	A	B	A	B	A	B	A	A	B	A	A	B
chr10	121	A	A	A	B	B	B	A	B	A	A	B	B	A	A	A	A	B	B	B	B	B	A	A	B	A	B	B	A	A	B	A	A	B	A	B	A	A	B	A	B	A	B	A	A	B	A	A	B
chr10	128	A	A	A	B	B	B	A	B	A	A	B	B	A	A	A	A	B	B	B	B	B	A	A	B	A	B	B	A	A	B	A	A	B	A	B	A	A	B	A	B	A	B	A	A	B	A	A	B
chr10	132	A	A	A	B	B	B	A	B	A	A	B	B	B	A	A	A	B	B	B	B	B	A	A	B	A	B	B	A	A	B	A	A	B	A	B	A	A	B	A	B	A	B	A	A	B	A	A	B
chr10	134	A	A	A	B	B	B	A	B	A	A	B	B	B	A	A	A	B	B	B	B	B	A	A	B	A	B	B	A	A	B	A	A	B	A	B	A	A	B	A	B	A	B	A	A	B	A	A	B
chr10	135	A	A	A	B	B	B	A	B	A	A	B	B	B	A	A	A	B	B	B	B	B	A	A	B	A	B	B	A	A	B	A	A	B	A	B	A	A	B	A	B	A	B	A	A	B	A	A	B
chr10	137	A	A	A	B	B	B	A	B	A	A	B	B	B	A	A	A	B	B	B	B	B	A	A	B	A	B	B	A	A	B	A	A	B	A	B	A	A	B	A	B	A	B	A	A	B	A	A	B
chr10	146	A	A	A	B	B	B	A	B	A	A	B	B	B	A	A	A	B	B	B	B	B	A	A	B	A	B	B	A	A	B	A	A	B	A	B	A	A	B	A	B	A	B	A	A	B	A	A	B
chr10	152	A	A	A	B	B	B	A	B	A	A	B	B	B	A	A	A	B	B	B	B	B	A	A	B	A	B	B	A	A	B	A	A	B	A	B	A	A	B	A	B	A	B	A	A	B	A	A	B
chr10	161	A	A	A	B	B	B	A	B	A	A	B	B	B	A	A	A	B	B	B	B	B	A	A	B	A	B	B	A	A	B	A	A	B	A	B	A	A	B	A	B	A	B	A	A	B	A	A	B
chr10	187	A	A	A	B	B	B	A	B	A	A	B	A	B	A	A	A	B	B	B	B	B	A	A	B	A	B	B	A	A	B	A	A	B	A	B	A	A	B	A	B	A	B	A	A	B	A	A	B
chr10	188	A	A	A	B	B	B	A	B	A	A	B	A	B	A	A	A	B	B	B	B	B	A	A	B	A	B	B	A	A	B	A	A	B	A	B	A	A	B	A	B	A	B	B	A	B	A	A	B
chr10	192	A	A	A	B	B	B	A	B	A	A	B	A	B	A	A	A	B	B	B	B	B	A	A	B	A	B	B	A	A	B	A	A	B	A	A	A	A	B	A	B	A	B	B	A	B	A	A	B
chr10	205	A	A	A	B	B	B	A	B	A	A	B	A	B	A	A	A	B	B	B	B	B	A	A	B	A	B	B	A	A	B	A	A	B	A	A	A	A	B	A	B	A	B	B	A	B	A	A	B
chr10	206	A	A	A	B	B	B	A	B	A	A	B	A	B	A	A	A	B	B	B	B	B	A	A	B	A	B	B	A	A	B	A	A	B	A	A	A	A	B	A	B	A	B	B	A	B	A	A	B
chr10	207	A	A	A	B	B	B	A	B	A	A	B	A	B	A	A	A	B	B	B	B	B	A	A	B	A	B	B	A	A	B	A	A	B	A	A	A	A	B	A	B	A	B	B	A	B	A	A	B
chr10	208	A	A	A	B	B	B	A	B	A	A	B	A	B	A	A	A	B	B	B	B	B	A	A	B	A	B	B	A	A	B	A	A	B	A	A	A	B	B	A	B	A	B	B	A	B	A	A	B
chr10	223	A	A	A	B	B	B	A	B	A	A	B	A	B	A	A	A	B	B	B	B	B	A	A	B	A	B	B	B	A	B	A	A	B	A	A	A	B	B	A	B	A	B	B	A	B	A	A	B
chr10	235	A	A	A	B	B	B	A	B	A	A	B	A	B	A	A	A	B	B	B	B	B	A	A	B	A	B	B	B	A	B	A	A	B	A	A	A	B	B	A	B	A	B	B	A	B	A	A	B
chr10	240	A	A	A	B	B	B	A	B	A	A	B	A	B	A	A	A	B	B	B	B	B	A	A	B	A	B	B	B	A	B	A	A	B	A	A	A	B	B	A	B	A	B	B	A	B	A	A	B
chr10	247	A	A	A	B	B	B	A	B	A	A	B	A	B	A	A	A	B	B	B	B	B	A	A	B	A	B	B	B	A	B	A	A	B	A	A	A	B	B	A	B	A	B	B	A	B	A	A	B
chr10	251	A	A	A	B	B	B	A	B	A	A	B	A	A	A	A	A	B	B	B	B	B	A	A	B	A	B	B	B	A	B	A	A	B	A	A	A	B	B	A	B	A	B	B	A	B	A	A	B
chr10	266	A	A	A	B	B	B	A	B	A	A	A	A	A	A	A	A	B	B	B	B	B	A	A	B	A	B	B	B	A	B	A	A	B	A	A	A	B	B	A	B	A	B	B	A	B	A	A	B
chr10	279	A	A	A	B	B	B	A	B	A	A	A	A	A	A	A	A	B	B	B	B	B	A	A	B	A	B	B	B	A	B	A	A	A	A	A	A	B	B	A	B	A	B	B	A	B	A	A	B
chr10	280	A	A	A	B	B	B	A	B	A	A	A	A	A	A	A	A	B	B	B	B	B	A	A	B	A	B	B	B	A	B	A	A	A	A	A	A	B	B	A	B	A	B	B	A	B	A	A	B
chr10	281	A	A	A	B	B	B	A	B	A	A	A	A	A	A	A	A	B	B	B	B	B	A	A	B	A	B	B	B	A	B	A	A	A	A	A	A	B	B	A	B	A	B	B	A	B	A	A	B
chr10	348	A	A	A	B	A	B	A	B	A	A	A	A	A	A	A	A	B	B	B	B	B	A	A	B	A	B	B	B	A	B	A	A	A	A	A	A	B	B	A	B	A	B	B	A	B	A	A	B
chr10	360	A	A	A	B	A	B	A	B	A	A	A	A	A	A	A	A	B	B	B	B	B	A	A	B	A	B	B	B	A	B	A	A	B	A	A	A	B	B	A	B	A	B	B	A	B	A	A	B
chr10	363	A	A	A	B	A	B	A	B	A	A	A	A	B	A	A	A	B	B	B	B	B	A	A	B	B	B	B	B	A	B	A	A	B	B	A	A	B	B	A	B	A	B	B	A	B	A	A	B
chr10	382	A	A	A	B	B	B	A	B	A	A	A	A	B	A	A	A	B	B	B	B	B	A	A	B	B	B	B	B	A	B	A	A	B	B	A	A	B	B	A	B	A	B	B	A	B	A	A	B
chr10	401	A	A	A	B	B	B	A	B	A	A	A	A	B	A	A	A	B	B	B	B	B	A	A	B	B	B	B	A	A	B	A	A	B	B	A	A	B	B	A	B	A	B	B	A	B	A	A	B
chr10	471	A	A	A	B	B	B	A	B	A	A	A	A	B	A	A	A	B	B	B	B	B	A	A	B	B	B	B	A	A	B	A	A	B	B	A	A	B	B	A	B	A	B	B	A	B	A	A	B
chr10	481	A	A	A	B	B	B	A	B	A	A	A	A	B	A	A	A	B	B	B	B	B	A	A	B	B	B	B	A	A	B	A	A	B	B	A	A	B	B	A	B	A	B	A	A	B	A	A	B
chr10	486	A	A	A	B	B	B	A	B	A	A	A	A	B	A	A	A	B	B	B	B	B	A	A	B	B	B	B	A	A	B	A	A	B	B	A	B	B	B	A	B	A	B	A	A	B	A	A	B
chr10	491	A	A	A	B	B	B	A	B	A	A	A	A	B	A	A	A	B	B	B	B	B	A	A	B	B	B	B	A	B	B	A	A	B	B	A	B	B	B	A	B	A	B	A	A	B	A	A	B
chr10	494	A	A	A	B	B	B	A	B	A	A	A	A	B	A	A	A	B	B	B	B	B	A	A	B	B	B	B	A	B	A	A	A	B	B	A	B	B	B	A	B	A	B	A	A	B	A	A	B
chr10	497	A	A	A	B	B	B	A	B	A	A	A	A	B	A	A	A	B	B	B	B	B	A	A	B	B	B	B	A	B	A	A	A	B	B	A	B	B	B	A	B	A	B	A	A	B	A	A	B
chr10	508	A	A	A	B	B	B	A	B	A	A	A	A	B	A	A	A	B	B	B	B	B	A	A	B	B	B	B	A	B	A	A	A	B	B	A	B	B	B	A	B	A	B	A	A	B	A	A	B
chr10	509	A	A	A	B	B	B	A	B	A	A	A	A	B	A	A	A	B	B	B	B	B	A	A	B	B	B	B	A	B	A	A	A	B	B	A	B	B	B	A	B	A	B	A	B	B	A	A	B
chr10	510	A	A	A	B	B	B	A	B	A	A	A	A	B	A	A	A	B	B	B	B	B	A	A	B	B	B	B	A	B	A	A	A	B	B	A	B	B	B	A	B	A	B	A	B	B	A	A	B
chr10	526	A	A	A	B	B	B	A	B	A	A	A	A	B	A	A	A	B	B	B	B	B	A	A	B	B	B	B	A	B	A	A	A	B	B	A	B	B	B	A	B	A	B	A	B	B	A	A	B
chr10	557	A	A	A	B	B	B	A	B	A	A	A	A	B	A	A	A	B	B	B	B	B	A	A	B	B	B	B	A	B	A	A	A	B	B	A	B	B	B	A	B	A	B	A	B	B	A	A	B
chr10	569	A	A	A	B	B	B	A	B	A	A	A	A	B	A	A	A	B	B	B	B	B	A	A	B	B	B	B	A	B	A	A	A	B	B	A	B	B	B	A	B	A	B	A	B	B	A	A	B
chr10	579	A	A	A	B	B	A	A	B	A	A	A	A	B	A	A	A	B	B	B	B	B	A	A	B	B	B	B	A	B	A	A	A	B	B	A	B	B	B	A	B	A	B	A	B	B	A	A	B
chr10	594	A	A	A	B	B	A	A	B	A	A	A	A	B	A	A	A	B	B	B	B	B	A	A	B	B	B	B	A	B	A	A	A	B	B	A	B	B	B	A	B	A	B	A	B	B	A	A	B
chr10	598	A	A	A	B	B	A	A	B	A	A	A	A	B	A	A	A	B	B	B	B	B	A	A	B	B	B	B	A	B	A	A	A	B	B	A	B	B	B	A	A	A	B	A	B	B	A	A	B
chr10	600	A	A	A	B	B	A	A	B	A	A	A	A	B	A	A	A	B	B	B	B	B	A	A	B	B	B	B	A	B	A	A	A	B	B	A	B	B	B	A	A	A	B	A	B	B	A	A	B
chr10	605	A	A	B	B	B	A	A	B	A	A	A	A	B	A	A	A	B	B	B	B	B	A	A	B	B	B	B	A	B	A	A	A	B	B	A	B	B	B	A	A	A	B	A	B	B	A	A	B
chr10	620	A	A	B	B	B	A	A	B	A	A	A	A	B	A	B	A	B	B	B	B	B	A	A	B	B	B	B	A	B	A	A	A	B	B	A	B	B	B	A	A	A	B	A	B	B	B	A	B
chr10	622	A	A	B	B	B	A	A	B	A	A	A	A	B	A	B	A	B	B	B	B	B	A	A	B	B	B	B	A	B	A	A	A	B	B	A	B	B	B	A	A	A	B	A	B	B	B	A	B
chr10	624	A	A	B	B	B	A	A	B	A	A	A	A	B	A	B	A	B	B	B	B	B	A	A	B	B	B	B	A	B	A	B	A	B	B	A	B	B	B	A	A	A	B	A	B	B	B	A	B
chr10	635	A	A	B	B	B	A	A	B	A	A	A	A	B	A	B	A	B	B	B	B	B	B	A	B	B	B	B	A	B	A	B	A	B	B	A	B	B	B	A	A	A	B	A	B	B	B	A	B
chr10	637	A	A	B	B	B	A	A	B	A	A	A	A	B	A	B	A	B	B	B	B	B	B	A	B	B	B	B	A	B	A	B	A	A	B	A	B	B	B	A	A	A	B	A	B	B	B	A	B
chr10	639	A	A	B	B	B	A	A	B	A	A	A	A	B	A	B	A	B	B	B	B	B	B	A	B	B	B	B	A	B	A	B	A	A	B	A	B	B	B	A	A	A	B	A	B	B	B	A	B
chr10	641	A	A	B	B	B	A	A	B	A	A	A	A	B	A	B	A	B	B	B	B	B	B	A	B	B	B	B	A	B	A	B	A	A	B	A	B	B	B	A	A	A	B	A	B	B	B	A	B
chr10	646	A	A	B	B	B	A	A	B	A	A	A	A	B	A	B	A	B	B	B	B	B	B	A	B	B	B	B	A	B	A	B	A	A	B	A	B	B	B	A	A	A	B	A	B	B	B	A	B
chr10	647	A	A	B	B	B	A	A	B	A	A	A	A	B	A	B	A	B	B	B	B	B	B	A	B	B	B	B	A	B	A	B	A	A	B	A	B	B	B	A	A	A	B	A	B	A	B	A	B
chr10	648	A	A	B	B	B	A	A	B	A	A	A	A	B	A	B	A	B	B	B	B	B	B	A	B	B	B	B	A	B	A	B	A	A	B	A	B	B	B	A	A	A	B	A	B	A	B	A	B
chr10	661	A	A	B	B	B	A	A	B	B	A	A	A	B	A	B	A	B	A	B	B	B	B	A	B	B	B	B	A	B	A	B	A	A	B	A	B	B	B	A	A	A	B	A	B	A	B	A	B
chr10	662	A	A	B	B	B	A	A	B	B	A	A	A	B	A	B	A	B	A	B	B	B	B	A	B	B	B	B	A	B	A	B	A	A	B	A	B	B	B	A	A	A	B	A	B	A	B	A	B
chr10	663	B	A	B	B	B	A	A	B	B	A	A	A	B	A	B	A	B	A	B	B	B	B	A	B	B	B	B	A	B	A	B	A	A	B	A	B	B	B	A	A	A	B	A	B	A	B	A	B
chr10	666	B	A	B	B	B	A	A	B	B	A	A	A	B	A	B	A	B	A	B	B	B	B	A	B	B	B	B	A	B	A	B	A	A	B	A	B	B	B	A	A	A	B	A	B	A	B	A	B
chr10	667	B	A	B	B	B	A	A	B	B	A	A	A	B	A	B	A	B	A	B	B	B	B	A	B	B	B	B	A	B	A	B	A	A	B	A	B	B	B	A	A	A	B	A	B	A	B	A	B
chr10	669	B	A	B	B	B	A	A	B	B	A	A	A	B	A	B	A	B	A	B	B	B	B	B	B	B	B	B	A	B	A	B	A	A	B	A	B	B	B	A	A	A	B	A	B	A	B	A	B
chr10	672	B	A	B	B	B	A	A	B	B	A	A	A	B	A	B	A	B	A	B	A	B	B	B	A	B	A	B	A	B	A	B	A	A	B	A	B	B	B	A	A	A	B	A	B	A	B	A	B
chr10	673	B	A	B	B	B	A	A	B	B	A	A	A	B	A	B	A	B	A	B	A	B	B	B	A	B	A	B	A	B	A	B	A	A	B	A	B	B	B	A	A	A	B	A	B	A	B	A	B
chr10	679	B	A	B	B	B	A	A	B	B	A	A	A	B	A	B	A	B	A	B	A	B	B	B	A	B	A	B	A	B	A	B	A	A	B	A	B	B	B	A	A	A	B	A	B	A	B	A	B
chr10	681	B	A	B	B	B	A	A	B	B	A	A	B	B	A	B	A	B	A	B	A	B	B	B	A	B	A	B	A	B	A	B	A	A	B	A	B	B	B	A	A	A	B	A	B	A	B	A	B
chr10	689	B	A	B	B	B	A	A	B	B	A	A	B	B	A	B	A	B	A	B	A	B	B	B	A	B	A	B	A	B	A	B	A	A	B	A	B	B	A	A	A	A	B	A	B	A	B	A	B
chr10	692	B	A	B	A	B	A	A	B	B	A	A	B	B	A	B	A	B	A	B	A	B	B	B	A	B	A	B	A	B	A	B	A	A	B	A	B	B	A	A	A	A	B	A	B	A	B	A	B
chr10	717	B	A	B	A	B	A	A	B	B	A	A	B	B	A	B	A	B	A	B	A	B	B	B	A	B	A	B	A	B	A	B	A	A	B	A	B	B	A	A	A	A	B	A	B	A	B	A	B
chr10	724	B	A	B	A	B	A	A	B	B	A	A	B	B	A	B	A	B	A	B	A	B	B	B	A	B	A	B	A	B	A	B	A	A	B	A	B	B	A	A	A	A	A	A	B	A	B	A	B
chr11	13	A	B	B	B	B	A	B	B	A	B	A	A	A	A	B	A	B	B	B	B	B	A	A	A	A	B	A	A	B	A	A	B	B	A	A	A	A	A	A	B	B	A	A	A	B	A	A	A
chr11	25	A	B	B	B	B	A	B	B	A	B	A	A	A	A	B	A	B	B	B	B	B	A	A	A	A	B	A	A	B	A	A	B	B	A	A	A	A	A	A	B	B	A	A	A	B	A	A	A
chr11	29	A	B	B	B	B	A	B	B	A	B	A	A	A	A	B	A	B	B	B	B	B	A	A	A	A	B	A	A	B	A	A	B	B	A	A	A	A	A	A	B	B	A	A	A	B	A	A	A
chr11	30	A	B	B	B	B	A	B	B	A	B	A	A	A	A	B	A	B	B	B	B	B	A	A	A	A	B	A	A	B	A	A	B	B	A	A	A	A	A	A	B	B	A	A	A	B	A	A	A
chr11	33	A	B	B	B	B	A	B	B	A	B	A	A	A	A	B	A	B	B	B	B	B	A	A	A	A	B	A	A	B	A	A	B	B	A	A	A	A	A	A	B	B	A	A	A	B	A	A	A
chr11	36	A	B	B	B	B	A	B	B	A	B	A	A	A	A	B	A	B	B	B	B	B	A	A	A	A	B	A	A	B	A	A	B	B	A	A	A	A	A	A	B	B	A	A	A	B	A	A	A
chr11	48	A	B	B	B	B	A	B	B	A	B	A	A	A	A	B	A	B	B	B	B	B	A	A	A	A	B	A	A	B	A	A	B	B	A	A	A	A	A	A	B	B	A	A	A	B	A	A	A
chr11	51	A	B	B	B	B	A	B	B	A	B	A	A	A	A	B	A	B	B	B	B	B	A	A	A	A	B	A	A	B	A	A	B	B	A	A	A	A	A	A	B	B	A	A	A	B	A	A	A
chr11	52	A	B	B	B	B	A	B	B	A	B	A	A	A	A	B	A	B	B	B	B	B	A	A	A	A	A	A	A	B	A	A	B	B	A	A	A	A	A	A	B	B	A	A	A	B	A	A	A
chr11	55	A	B	B	B	B	A	B	B	A	B	A	A	A	A	B	A	B	B	B	B	B	A	A	A	A	A	A	A	B	A	A	B	B	A	A	A	A	A	A	B	B	A	A	A	B	A	A	A
chr11	60	A	B	B	B	B	A	B	B	A	B	A	A	A	A	B	A	B	B	B	B	B	A	A	A	A	A	A	A	B	A	A	B	B	A	A	A	A	A	A	B	B	A	A	A	B	A	A	A
chr11	63	A	B	B	B	B	A	B	B	A	B	A	A	A	A	B	A	B	B	B	B	B	A	A	A	A	A	A	A	B	A	A	B	B	A	A	A	A	A	A	B	B	A	A	A	B	A	A	A
chr11	69	A	B	B	B	B	A	B	B	A	B	A	A	A	A	B	A	B	B	B	B	B	A	A	A	A	A	A	A	B	A	A	B	B	A	A	A	A	A	A	B	B	A	A	A	B	A	A	A
chr11	72	A	B	B	B	B	A	B	B	A	B	A	A	A	A	B	A	B	B	B	B	B	A	A	A	A	A	A	A	B	A	B	B	B	A	A	A	A	A	A	B	B	A	A	A	B	A	A	A
chr11	77	A	B	B	B	B	A	B	B	A	B	A	A	A	A	B	A	B	B	B	B	B	A	A	A	A	A	A	A	B	A	B	B	B	A	A	A	A	A	A	B	B	A	A	A	B	A	A	A
chr11	84	A	B	B	B	B	A	B	B	A	B	A	A	A	A	B	A	B	B	B	B	B	A	A	A	A	A	A	A	B	A	B	B	B	A	A	A	A	A	A	B	B	A	A	A	B	A	A	A
chr11	86	A	B	B	B	B	A	B	B	A	B	A	A	A	A	B	A	B	B	B	B	B	A	A	A	A	A	A	A	B	A	B	B	B	A	A	A	A	A	A	B	B	A	A	A	B	A	A	A
chr11	95	A	B	B	B	B	A	B	B	A	B	A	A	A	A	B	A	B	B	B	B	B	A	A	A	A	A	A	A	B	A	B	B	B	A	A	A	A	A	A	B	B	A	A	A	B	A	A	A
chr11	102	A	B	B	B	B	A	B	B	A	B	A	A	A	A	B	A	B	B	B	B	B	A	A	A	A	A	A	A	B	A	B	B	B	B	A	A	A	A	A	B	B	A	A	A	B	A	A	A
chr11	105	A	B	B	B	B	A	B	B	A	B	A	A	A	A	B	A	B	B	B	B	B	A	A	A	A	A	A	A	B	A	B	B	B	B	A	A	A	A	A	B	B	A	A	A	B	A	A	A
chr11	120	A	A	B	B	B	A	B	B	A	B	A	A	A	A	B	A	B	A	B	B	B	A	A	A	A	A	A	A	B	A	B	B	B	B	A	A	A	A	A	B	B	A	A	A	B	A	A	A
chr11	121	A	A	B	B	B	A	B	B	A	B	A	A	A	A	B	A	B	A	A	B	B	A	A	A	A	A	A	A	B	A	B	B	B	B	A	A	A	A	A	B	B	A	A	A	B	A	A	A
chr11	126	A	A	B	B	B	B	B	B	A	B	A	A	A	A	B	A	B	A	A	B	B	A	A	A	A	A	A	A	B	A	B	B	B	B	A	A	A	A	A	B	B	A	A	A	B	A	A	A
chr11	128	A	A	B	B	B	B	B	B	A	B	A	A	A	A	B	A	B	A	A	B	B	A	B	A	A	A	A	A	B	A	B	B	B	B	A	A	A	A	A	B	B	A	A	A	B	A	A	A
chr11	130	A	A	B	B	B	B	B	B	A	B	A	A	A	A	B	A	B	A	A	B	B	A	B	A	A	A	A	A	B	A	B	B	B	B	A	A	A	A	A	B	A	A	A	A	B	A	A	A
chr11	141	A	A	B	B	B	B	B	B	A	B	A	A	A	A	B	A	B	A	A	B	B	A	B	A	A	A	A	A	B	A	B	B	B	B	A	A	A	A	A	B	A	A	A	A	B	A	A	A
chr11	146	A	A	B	B	B	B	B	B	A	B	A	B	A	A	B	A	B	A	A	B	B	A	B	A	A	A	A	A	B	A	B	B	B	B	A	A	A	A	A	B	A	A	A	A	B	A	A	A
chr11	150	A	A	B	B	B	B	B	B	A	B	A	B	A	A	B	A	B	A	A	A	B	A	B	A	A	A	A	A	B	A	B	B	B	B	A	A	A	A	A	B	A	A	A	A	B	A	A	A
chr11	155	A	A	B	B	B	B	B	B	A	B	A	B	A	A	B	A	B	A	A	A	B	A	B	A	A	A	A	A	B	A	B	B	B	B	A	A	A	A	A	B	A	A	A	A	B	A	A	A
chr11	166	A	A	B	B	B	B	B	B	A	B	A	B	A	A	B	A	B	A	A	A	B	A	B	A	A	A	A	A	B	A	B	B	B	B	A	A	B	A	A	A	A	A	A	A	B	A	A	A
chr11	171	A	A	B	B	B	B	B	B	A	B	A	B	A	A	B	A	B	A	A	A	B	A	B	A	A	A	A	A	B	A	B	B	B	B	A	A	B	A	A	A	A	A	A	A	B	A	A	B
chr11	208	A	A	B	B	B	B	B	B	A	B	A	B	A	A	B	A	B	A	A	A	B	A	B	B	A	A	A	A	B	A	B	B	B	B	A	A	B	A	A	A	A	A	A	A	B	A	A	B
chr11	215	A	A	B	B	B	B	B	B	A	B	A	B	A	A	B	A	B	A	A	A	B	A	B	B	A	A	A	A	B	A	B	B	B	B	A	A	B	A	A	A	A	A	A	A	B	A	A	B
chr11	216	A	A	B	B	B	B	B	B	B	B	A	B	A	A	B	A	B	A	A	A	B	A	B	B	A	A	A	A	B	A	B	B	B	B	A	A	B	A	A	A	A	A	A	A	B	A	A	B
chr11	228	A	A	B	B	B	B	B	B	B	B	A	B	A	A	B	A	B	A	A	A	B	A	B	B	A	A	A	A	B	A	B	B	B	B	A	A	B	A	A	A	A	A	A	A	B	A	A	B
chr11	265	A	A	B	B	B	B	B	B	B	B	A	B	A	A	B	A	B	A	A	A	B	A	B	B	B	A	A	A	B	A	B	B	B	B	A	A	B	A	A	A	A	A	A	A	B	A	A	B
chr11	292	A	A	B	B	B	B	B	B	B	B	A	B	A	A	B	A	B	A	A	A	B	A	B	B	B	A	A	A	B	A	B	B	B	B	A	A	B	A	A	A	A	A	A	B	B	A	A	B
chr11	429	A	A	B	B	B	B	B	B	B	B	A	B	A	A	B	A	B	A	A	A	B	A	B	B	B	A	A	A	B	A	B	B	A	B	A	A	B	A	A	A	A	A	A	B	B	A	A	B
chr11	456	A	A	B	B	B	B	B	B	B	B	A	B	A	A	B	A	B	A	A	A	B	A	B	B	B	A	A	A	B	A	B	B	A	B	A	A	B	A	A	A	A	A	A	B	B	A	A	B
chr11	506	A	A	B	B	B	B	B	B	B	B	A	B	A	A	B	A	B	A	A	A	B	A	B	B	B	A	A	A	B	A	B	B	A	B	A	A	B	A	A	A	A	A	A	B	B	A	A	B
chr11	530	A	A	B	B	B	B	B	B	B	B	A	B	A	A	B	A	B	A	A	A	B	A	B	B	B	A	A	A	B	A	B	B	A	B	A	A	B	A	A	A	A	A	A	B	B	A	A	B
chr11	553	A	A	B	B	B	A	B	B	B	B	A	B	A	A	B	A	B	A	A	A	B	A	B	B	B	A	A	A	B	A	B	B	A	B	A	A	B	A	A	A	A	A	A	B	B	A	A	B
chr11	566	A	A	B	B	A	A	B	B	B	B	A	B	A	A	B	A	B	A	A	A	B	A	B	B	B	A	A	A	B	A	B	B	A	B	A	A	B	A	A	A	A	A	A	B	B	A	A	B
chr11	587	A	A	B	B	A	A	B	B	B	B	A	B	A	A	B	A	B	A	A	A	B	A	B	B	B	A	A	A	B	A	B	B	A	B	A	A	B	A	A	A	A	A	A	B	B	A	A	B
chr11	588	A	B	B	B	A	A	B	B	B	B	A	B	A	A	B	A	B	A	A	A	B	A	B	B	B	A	A	A	B	A	B	B	A	B	A	A	B	A	A	A	A	A	A	B	B	A	A	B
chr11	599	A	B	B	B	A	A	B	B	B	B	A	B	A	A	B	A	B	A	A	A	B	A	B	B	B	A	A	A	B	A	B	B	A	B	A	A	B	A	A	A	A	A	A	B	B	A	A	B
chr11	608	A	B	B	B	A	A	B	B	B	B	A	B	A	A	B	A	B	A	A	A	B	A	B	B	B	A	A	A	B	A	B	B	A	B	A	A	B	A	A	A	A	A	A	B	B	A	B	B
chr11	632	A	B	B	B	A	A	B	B	B	B	A	B	A	A	B	A	B	A	A	A	B	A	B	B	B	A	A	A	B	A	B	B	A	B	A	A	B	A	A	A	A	A	A	B	B	A	B	B
chr11	633	A	B	B	B	A	A	B	A	B	B	A	B	A	A	B	A	B	A	A	A	B	A	B	B	B	A	A	A	B	A	B	B	A	B	A	A	B	A	A	A	A	A	A	B	B	A	B	B
chr11	638	A	B	B	B	A	A	B	A	B	B	A	B	A	A	B	A	B	A	A	A	B	A	B	B	B	A	A	A	B	A	B	B	A	B	A	A	B	A	A	A	A	A	A	B	B	A	B	B
chr11	645	A	B	B	B	A	A	B	A	B	B	A	B	A	A	B	A	B	A	A	A	B	A	B	B	B	A	A	B	B	A	B	B	A	B	A	A	B	A	A	A	A	A	A	B	B	A	B	B
chr11	657	A	B	B	B	A	A	B	A	B	B	A	B	A	A	B	A	B	A	A	B	B	A	B	B	B	A	A	B	B	A	B	B	A	B	A	A	B	A	A	A	A	A	A	B	B	A	B	B
chr11	659	A	B	B	B	A	A	B	A	B	B	A	B	A	A	B	A	B	A	A	B	B	A	B	B	B	A	A	B	B	A	B	B	A	B	A	A	B	A	A	A	A	A	A	B	B	A	B	B
chr11	666	A	B	B	B	A	A	B	A	B	B	A	B	A	A	B	A	B	A	A	B	B	A	B	B	B	A	A	B	B	A	B	B	A	B	A	A	A	A	A	A	A	A	A	B	B	A	B	B
chr11	677	A	B	B	B	A	A	B	A	B	B	A	B	A	A	B	A	B	A	A	B	B	A	B	B	B	A	A	B	B	A	B	B	A	B	A	A	A	A	A	A	A	A	A	B	B	A	B	B
chr11	679	A	B	B	B	A	A	B	A	B	B	A	B	A	A	B	A	B	A	A	B	B	A	B	B	B	A	A	B	B	A	B	B	A	B	A	A	A	A	A	A	A	A	A	B	B	A	B	B
chr11	680	A	B	B	B	A	A	B	A	B	B	A	B	A	A	B	A	B	A	A	B	B	A	B	B	B	A	A	B	B	A	B	B	A	B	A	A	A	A	A	A	A	A	A	B	B	A	B	B
chr11	689	A	B	B	B	A	A	B	A	B	B	A	B	A	A	B	A	B	A	A	B	B	A	B	B	B	A	A	B	B	A	B	B	A	B	A	A	B	A	A	A	A	A	A	B	B	A	B	B
chr11	690	A	B	B	B	A	A	B	A	B	B	A	B	A	A	B	A	B	A	A	B	B	A	B	B	B	A	A	B	B	A	B	B	A	B	A	A	B	A	A	A	A	A	A	B	B	A	B	B
chr11	694	A	B	B	B	A	A	B	A	B	B	A	B	A	A	B	A	B	B	A	B	B	A	B	B	B	A	A	B	B	A	B	B	A	B	A	A	B	A	A	A	A	A	A	B	B	A	B	B
chr11	701	A	B	B	B	A	A	B	A	B	B	A	B	A	A	A	A	B	B	A	B	B	A	B	B	B	A	A	B	B	A	B	B	A	B	A	A	B	A	A	A	A	A	A	B	B	A	B	B
chr11	702	A	B	B	A	A	A	B	A	B	B	A	B	A	A	A	A	B	B	A	B	B	A	B	B	B	A	A	B	B	A	B	B	A	B	A	A	B	A	A	A	A	A	A	B	B	A	B	B
chr11	706	A	B	B	A	A	A	B	A	B	B	A	B	A	A	A	A	B	B	A	B	B	A	B	B	B	A	A	B	B	A	B	B	A	B	A	A	B	A	A	A	A	A	A	B	B	A	B	B
chr11	715	A	B	B	A	A	A	B	A	B	B	A	B	A	A	A	A	B	B	A	B	B	A	B	B	B	A	A	B	A	A	B	B	A	B	A	A	B	A	A	A	A	A	A	B	B	A	B	B
chr11	720	A	B	B	A	A	A	B	A	B	B	A	B	A	A	A	A	B	B	A	B	B	A	B	B	B	A	A	B	A	A	B	B	A	B	A	A	B	A	A	A	A	A	A	B	B	A	B	B
chr11	725	A	B	B	A	A	A	B	A	B	B	A	B	A	A	A	A	B	B	A	B	A	A	B	B	B	A	A	B	A	A	B	B	A	B	A	A	B	A	A	A	A	A	A	B	B	A	B	B
chr11	734	A	B	B	A	A	A	B	A	B	B	A	B	A	A	A	A	B	B	A	B	A	A	B	A	B	A	A	B	A	A	B	B	A	B	A	A	B	A	A	A	A	A	A	B	B	A	B	B
chr11	740	A	B	B	A	A	A	B	A	B	B	A	B	A	A	A	A	B	B	A	B	A	A	B	A	B	A	A	B	A	A	B	B	A	B	A	A	B	A	A	A	A	A	A	B	B	A	B	B
chr11	741	A	B	B	A	A	A	B	A	B	B	A	B	A	A	A	A	B	B	A	B	A	A	B	A	B	A	A	B	A	A	B	B	A	B	A	A	B	A	B	A	A	A	A	B	B	A	B	B
chr11	744	A	B	B	A	A	A	B	A	B	B	A	B	A	A	A	A	B	B	A	B	A	A	B	A	B	A	A	B	A	A	B	B	A	B	A	A	B	A	B	A	A	A	A	B	B	A	B	B
chr11	746	A	B	B	A	A	A	B	A	B	B	A	B	A	A	A	A	B	B	A	B	A	A	B	A	B	A	A	B	A	A	B	B	A	B	A	A	B	A	B	A	A	A	A	B	B	A	B	B
chr11	749	A	B	B	A	A	A	B	A	B	B	A	B	A	A	A	A	B	B	A	B	A	A	B	A	B	A	A	B	A	A	B	B	A	B	A	A	B	A	B	A	A	A	A	B	B	A	B	B
chr11	752	A	B	B	A	A	A	B	A	B	B	A	B	A	A	A	A	B	B	A	B	A	A	B	A	B	A	A	B	A	A	B	B	A	B	A	A	B	A	B	A	B	A	A	B	B	A	B	B
chr11	766	A	B	B	A	A	A	B	A	B	B	A	B	A	A	A	A	B	B	A	B	A	A	B	A	B	A	A	B	A	A	B	B	A	B	A	A	B	A	B	A	B	A	A	B	A	A	B	B
chr11	768	A	B	B	A	A	A	A	A	B	B	A	B	A	A	A	A	B	B	A	B	A	A	B	A	B	A	A	B	A	A	B	B	A	B	A	A	B	A	B	A	B	A	A	B	A	A	B	B
chr11	777	A	B	B	A	A	A	A	A	B	B	A	B	A	A	A	A	B	B	A	B	A	A	B	A	B	A	A	B	A	A	B	B	A	B	A	A	B	A	B	A	B	A	A	B	A	A	B	B
chr11	800	A	A	B	A	A	A	A	A	B	B	A	B	A	A	A	A	B	B	A	B	A	A	B	A	B	A	A	B	A	A	B	B	A	B	A	A	B	A	B	A	B	A	A	B	A	A	B	B
chr12	3	A	A	A	B	A	A	B	A	A	B	A	A	B	B	A	A	A	A	B	A	B	B	B	A	A	A	A	A	A	B	B	B	A	A	B	A	B	B	B	B	A	A	B	B	A	B	B	A
chr12	7	A	A	A	B	A	A	B	A	A	B	A	A	B	B	A	A	A	A	B	A	B	B	B	A	A	A	A	A	A	B	B	B	A	A	B	A	B	B	B	B	A	A	B	B	A	B	B	A
chr12	33	A	A	A	B	A	A	B	A	A	B	A	A	B	A	A	A	A	A	B	A	B	B	B	A	A	A	A	A	A	B	B	B	A	A	B	A	B	B	B	B	A	A	B	B	A	B	B	A
chr12	36	A	A	A	B	A	A	B	A	A	B	B	A	B	A	A	A	A	A	B	A	B	B	B	A	A	A	A	A	A	B	B	B	A	A	B	A	B	B	B	B	A	A	B	B	A	B	B	A
chr12	41	A	A	A	B	A	A	B	A	A	B	B	A	B	A	A	A	A	A	B	A	B	B	B	A	A	A	A	A	A	B	B	B	A	A	B	A	B	B	B	B	A	A	B	B	A	B	B	A
chr12	42	A	A	A	B	A	A	B	A	A	B	B	A	B	A	A	A	A	A	B	A	B	B	B	A	A	A	A	A	A	B	A	B	A	A	B	A	B	B	B	B	A	A	B	B	A	B	B	A
chr12	45	A	A	A	B	A	A	B	A	A	B	B	A	B	A	A	A	A	A	B	A	B	B	B	A	A	A	A	A	A	B	A	B	A	A	B	A	B	B	B	B	A	B	B	B	A	B	B	A
chr12	53	A	A	A	B	A	A	B	A	A	B	B	A	B	A	A	A	A	A	B	A	B	B	B	A	A	A	A	A	A	B	A	B	A	A	B	A	B	B	B	B	A	B	B	B	A	B	B	A
chr12	58	A	A	A	B	A	A	B	A	A	B	B	A	B	B	A	A	A	A	B	A	B	B	B	A	A	A	A	A	A	B	A	B	A	A	B	A	B	B	B	B	A	B	B	B	A	B	B	A
chr12	62	A	A	A	B	A	A	A	A	A	B	B	A	B	B	A	A	A	A	B	A	B	B	B	A	A	A	A	A	A	B	A	B	A	A	B	A	B	B	B	B	A	B	B	B	A	B	B	A
chr12	71	A	A	A	B	A	A	A	A	A	B	B	A	B	B	A	A	A	A	B	A	B	B	B	A	A	A	A	A	A	B	A	B	A	A	B	A	B	B	B	B	A	B	B	B	A	B	B	A
chr12	72	A	A	A	B	A	A	A	A	A	B	B	A	B	B	A	A	A	A	B	A	B	B	B	A	A	A	A	A	A	B	A	B	A	A	B	A	B	B	B	B	A	B	B	B	A	B	B	A
chr12	93	A	A	A	B	A	A	A	A	A	B	B	A	B	B	A	A	A	A	B	A	B	B	B	A	A	A	A	A	A	B	A	B	A	A	B	A	B	B	A	B	A	B	B	B	A	B	B	A
chr12	98	A	A	A	B	A	A	A	A	A	B	B	A	B	B	A	A	A	A	B	A	B	B	B	A	A	A	A	A	A	B	A	B	A	A	B	A	B	B	A	B	A	B	B	B	A	B	B	A
chr12	102	A	A	A	B	A	A	A	A	A	B	B	A	B	B	A	A	A	A	B	A	B	B	B	A	A	A	A	A	A	B	A	B	A	A	B	A	B	B	A	B	A	B	B	B	A	B	B	A
chr12	109	A	A	A	B	A	A	A	A	A	B	B	A	B	B	A	A	A	A	B	A	B	B	B	A	A	A	A	A	A	B	A	B	A	A	B	A	B	B	A	B	A	B	B	B	A	B	B	A
chr12	122	A	A	A	B	A	A	A	A	A	B	B	A	B	B	A	A	A	A	B	A	B	B	B	A	A	A	A	A	A	B	A	A	A	A	B	A	B	B	A	B	A	B	B	B	A	B	B	A
chr12	124	A	A	A	B	A	A	A	A	A	B	B	A	B	B	A	A	A	A	B	A	B	B	B	A	A	A	A	A	A	B	A	A	A	A	B	A	A	B	A	B	A	B	B	B	A	B	B	B
chr12	135	A	A	A	B	A	A	A	A	A	B	B	A	B	B	A	A	A	A	B	A	B	B	B	A	A	A	A	A	A	B	A	A	A	A	B	A	A	B	A	B	A	B	B	B	A	B	B	B
chr12	138	A	A	A	B	A	A	A	B	A	B	B	A	B	B	A	A	A	A	B	A	B	B	B	A	A	A	A	A	A	B	A	A	A	A	B	A	A	B	A	B	A	B	B	B	A	B	B	B
chr12	151	A	A	A	B	A	A	A	B	A	B	B	A	B	B	A	A	A	A	B	A	B	B	B	A	A	A	A	A	A	B	A	A	A	A	B	A	A	B	A	B	A	B	B	B	A	B	B	B
chr12	154	A	A	A	B	A	A	A	B	A	B	B	A	B	B	A	A	A	A	B	A	B	B	B	A	A	A	A	A	A	B	A	A	A	A	B	A	A	B	A	B	A	B	B	B	A	B	B	B
chr12	158	A	A	A	B	A	A	A	B	A	B	B	A	B	B	A	A	A	A	B	A	B	B	B	A	A	A	A	A	A	B	A	A	A	A	B	A	A	B	A	B	A	B	B	B	A	B	B	B
chr12	159	A	A	A	B	A	A	A	B	A	B	B	A	B	B	A	A	A	A	B	A	B	B	B	A	A	A	A	A	A	B	A	A	A	A	B	A	A	B	A	B	A	B	B	B	A	B	B	B
chr12	160	A	A	A	B	A	A	A	B	B	B	B	A	B	B	A	A	A	A	B	A	B	B	B	A	A	A	A	A	A	B	A	A	A	A	B	A	A	B	A	B	A	B	B	B	A	B	B	B
chr12	168	A	A	A	B	A	A	A	B	B	B	B	A	B	B	A	A	A	A	B	A	B	B	B	A	A	A	A	A	B	B	A	A	A	A	B	A	A	B	A	B	A	B	B	B	A	B	B	B
chr12	220	A	A	A	B	A	A	A	B	B	B	B	A	B	B	A	B	A	A	B	A	B	B	B	A	A	A	A	A	B	B	A	A	A	A	B	A	A	B	A	B	A	B	B	B	A	B	B	B
chr12	343	A	A	A	B	A	A	A	B	B	B	B	A	B	B	A	B	A	A	B	A	A	B	B	A	A	A	A	A	B	B	A	A	A	A	B	A	A	B	A	B	A	B	B	B	A	B	B	B
chr12	344	A	A	A	B	A	A	A	B	B	B	B	A	B	B	A	B	A	A	B	A	A	B	B	A	A	A	A	A	B	B	A	A	A	A	B	A	A	B	A	B	A	B	B	B	A	B	B	B
chr12	386	A	A	A	B	A	A	A	B	B	B	B	A	B	B	A	B	A	A	B	A	A	B	B	A	A	A	A	A	B	B	A	A	A	A	B	A	A	B	A	B	A	B	B	B	A	B	B	B
chr12	417	A	A	B	B	A	A	A	B	B	B	B	A	B	B	A	B	A	A	B	A	A	B	B	A	A	A	A	A	B	B	A	A	A	A	B	A	A	B	A	B	A	B	B	B	A	B	B	B
chr12	429	A	A	B	B	A	A	A	B	B	B	B	A	B	B	A	B	A	A	B	A	A	B	B	A	A	A	A	A	B	B	A	A	A	A	B	A	A	B	A	B	A	B	B	B	A	B	B	B
chr12	456	A	A	B	B	A	A	A	B	B	B	B	A	B	B	A	B	A	A	B	A	A	B	B	A	A	A	A	A	B	B	A	B	A	A	A	A	A	B	A	B	A	B	B	B	B	B	B	B
chr12	459	A	A	B	B	A	A	A	B	B	B	B	A	B	B	A	B	A	A	B	A	A	B	B	A	A	A	A	A	B	B	A	B	A	A	A	A	B	B	A	B	A	B	B	B	B	B	B	B
chr12	460	A	A	B	B	A	A	A	B	B	B	B	A	B	B	A	B	A	A	B	A	A	B	B	A	A	A	B	A	B	B	A	B	A	A	A	A	B	B	A	B	A	B	B	B	B	B	B	B
chr12	462	A	A	B	B	A	A	A	B	B	B	B	A	B	B	A	B	A	A	B	A	A	B	B	A	A	A	B	A	B	B	A	B	A	A	A	A	B	B	A	B	A	B	B	B	B	B	B	B
chr12	497	A	A	B	B	A	A	A	B	B	B	B	A	B	B	A	B	A	A	B	A	A	B	B	A	A	A	B	A	B	B	A	B	A	A	A	A	B	B	A	B	A	B	B	B	B	B	B	B
chr12	510	A	A	B	B	A	A	A	B	B	B	B	A	B	A	A	B	A	A	B	A	A	B	B	A	A	A	B	A	B	B	A	B	A	A	A	A	B	B	A	B	A	B	B	B	B	B	B	B
chr12	511	A	A	B	B	A	A	A	B	B	B	B	A	B	A	A	B	A	A	B	A	A	B	A	A	A	A	B	A	B	B	A	B	A	A	A	A	B	B	A	B	A	B	B	B	B	B	B	B
chr12	540	A	A	B	B	A	A	A	B	B	B	B	A	B	A	A	B	A	A	B	A	A	B	A	A	A	A	B	A	B	B	A	B	A	A	A	A	B	B	A	B	A	B	B	B	B	B	B	B
chr12	548	A	A	B	B	A	A	A	B	B	B	B	A	B	A	A	B	A	A	B	A	A	B	A	A	A	A	B	A	B	A	A	B	A	A	A	A	B	B	A	B	A	B	B	B	B	B	B	B
chr12	556	A	A	B	B	A	A	A	B	B	B	B	A	B	A	A	B	A	A	B	A	A	B	A	A	A	A	B	A	B	A	A	B	A	A	A	A	B	B	B	B	A	B	B	B	B	B	B	B
chr12	558	A	A	B	B	A	A	A	B	B	B	B	A	B	A	A	B	A	A	B	B	A	B	A	A	A	A	B	A	B	A	A	B	A	A	A	A	B	B	B	B	A	B	B	B	B	B	B	B
chr12	559	A	A	B	B	A	A	A	B	B	B	B	A	B	A	A	B	A	A	B	B	A	B	A	A	A	A	B	A	B	A	A	B	A	A	A	A	B	B	B	B	A	B	B	B	B	B	B	B
chr12	560	A	A	B	B	A	A	A	B	B	B	B	A	B	A	A	A	A	A	B	B	A	B	A	A	A	A	B	A	B	A	A	B	A	A	A	A	B	B	B	B	A	B	B	B	B	B	B	B
chr12	562	A	A	B	B	A	A	A	B	B	B	B	A	B	A	A	A	A	A	B	B	A	B	A	A	A	A	B	A	B	A	A	B	A	A	A	A	B	B	B	B	A	B	B	B	B	B	B	B
chr12	565	A	A	B	B	A	A	A	B	B	B	B	A	B	A	A	A	A	A	B	B	A	B	A	A	A	A	B	A	B	A	A	B	A	B	A	A	B	B	B	B	A	B	B	B	B	B	B	B
chr12	568	A	A	B	B	A	A	A	B	B	B	B	A	B	A	A	A	A	A	B	B	A	B	A	A	A	A	B	A	A	A	A	B	A	B	A	A	B	B	B	B	A	B	B	B	B	B	B	B
chr12	571	A	A	B	B	B	A	A	B	B	B	B	A	B	A	A	A	A	A	B	B	A	B	A	A	A	A	B	A	A	A	A	B	A	B	A	A	B	B	B	B	B	B	B	B	B	B	B	B
chr12	577	A	A	B	B	B	A	A	B	B	B	B	A	B	A	A	A	A	A	B	B	A	B	A	A	A	A	B	A	A	A	A	B	A	B	A	A	B	B	B	B	B	B	B	B	B	B	B	B
chr12	586	A	A	B	B	B	A	A	B	B	B	B	A	B	A	A	A	A	A	B	B	A	B	A	A	A	A	B	A	A	A	A	B	A	B	A	A	B	B	B	B	B	B	B	B	B	B	B	B
chr12	591	A	A	B	B	B	A	A	A	B	B	B	A	B	A	A	A	A	A	B	B	A	B	A	A	A	B	B	A	A	A	A	B	A	B	A	A	B	B	B	B	B	B	B	B	B	B	B	B
chr12	594	A	A	B	B	B	A	A	A	B	B	B	A	B	A	A	A	A	A	B	B	A	B	A	A	A	B	B	A	A	A	A	B	A	B	A	A	B	B	B	B	B	B	B	B	B	B	B	B
chr12	595	A	A	B	B	B	B	A	A	B	B	B	A	B	A	A	A	A	A	B	B	A	B	A	A	A	B	B	A	A	A	A	B	A	B	A	B	B	B	B	B	B	B	B	B	B	B	B	A
chr12	596	A	A	B	B	B	B	A	A	B	B	B	A	B	A	A	A	A	A	B	B	A	B	A	A	A	B	B	A	A	A	A	B	A	B	A	B	B	B	B	B	B	B	B	A	B	B	B	A
chr12	599	A	A	B	B	B	B	A	A	B	B	B	A	B	A	A	A	A	A	B	B	A	B	A	A	A	B	B	A	A	A	A	B	A	B	A	B	B	B	B	B	B	B	B	A	B	B	B	A
chr12	609	A	A	B	B	B	B	B	A	B	B	B	A	B	A	A	A	A	A	B	B	A	B	A	A	A	B	B	A	A	A	A	B	A	B	A	B	B	B	B	B	B	B	B	A	B	B	B	A
chr12	614	A	A	B	B	B	B	B	A	B	B	B	A	B	A	A	A	A	A	B	B	A	A	A	A	A	B	B	A	A	A	A	B	A	B	A	B	B	B	B	B	B	B	B	A	B	B	B	A
chr12	625	A	A	B	B	B	B	B	A	B	B	B	A	B	A	A	A	A	A	B	B	A	A	A	A	A	B	B	A	A	A	A	B	A	B	A	B	B	B	B	B	B	B	B	A	B	B	B	A
chr12	650	A	A	B	B	B	B	B	A	B	B	B	A	B	A	A	A	A	A	B	B	A	A	A	A	A	B	B	A	A	A	A	B	A	B	A	B	B	B	B	B	B	B	B	A	B	B	B	A
chr13	88	B	A	A	A	B	A	A	A	A	B	B	B	A	B	B	A	A	B	A	B	A	B	A	B	B	B	A	A	A	B	B	B	A	A	A	A	A	B	A	B	A	A	A	A	A	A	B	B
chr13	89	B	A	A	A	B	A	A	A	A	B	B	B	A	B	B	A	A	B	A	B	A	B	A	B	B	B	A	A	A	B	B	B	A	A	A	A	A	B	A	B	A	A	A	A	A	A	B	B
chr13	96	B	A	A	A	B	A	A	A	A	B	B	B	A	B	B	A	A	B	A	B	A	B	A	B	B	B	A	A	A	B	B	B	A	A	A	A	A	B	A	B	A	A	A	A	A	A	B	B
chr13	101	B	A	A	A	B	A	A	A	A	B	B	B	A	B	B	A	A	B	A	B	A	B	A	B	B	B	A	A	A	B	B	B	A	A	A	A	A	B	A	B	A	A	A	A	A	A	A	B
chr13	102	B	A	A	A	B	A	A	A	A	B	B	B	B	B	B	A	A	B	A	B	A	B	A	B	B	B	A	A	A	B	B	B	A	A	A	A	A	B	A	B	A	A	A	A	A	A	A	B
chr13	105	B	A	A	A	B	A	A	A	A	B	B	B	B	B	B	A	A	B	A	B	A	B	A	B	B	B	A	A	A	B	B	B	A	A	A	A	A	B	A	B	A	A	A	A	A	A	A	B
chr13	112	B	A	A	A	B	A	A	A	A	B	B	B	B	B	B	A	A	B	A	B	A	B	A	B	B	B	A	A	A	B	B	B	A	A	A	A	A	B	A	B	A	A	A	A	A	B	A	B
chr13	115	B	A	A	A	B	A	A	A	A	B	B	B	B	B	B	A	A	B	A	B	A	B	A	B	B	B	A	A	A	B	B	B	A	A	A	A	A	B	A	B	A	A	A	A	A	B	A	B
chr13	124	B	A	A	A	B	A	A	A	A	B	B	B	B	B	B	A	A	B	A	B	A	B	A	B	B	B	A	A	A	B	B	B	A	A	A	A	A	B	A	B	A	A	A	A	A	B	A	B
chr13	127	B	A	A	A	B	A	A	A	A	B	B	B	B	B	B	A	A	B	A	B	A	B	A	B	A	B	A	A	A	B	B	B	A	A	A	A	A	B	A	B	A	A	A	A	A	B	A	B
chr13	142	B	A	A	A	B	A	A	A	A	B	B	B	B	B	B	A	A	B	A	B	A	B	A	B	A	B	A	A	A	B	B	B	A	A	A	A	A	B	A	B	A	A	A	A	A	B	A	B
chr13	144	B	A	A	A	B	A	A	A	A	B	B	B	B	B	B	A	A	B	A	B	A	B	A	B	A	B	A	A	A	B	B	B	A	A	A	A	A	B	A	B	A	A	A	A	A	B	A	B
chr13	153	B	A	A	A	B	A	A	A	A	B	B	B	B	B	B	A	A	B	A	B	A	B	A	B	A	B	A	A	A	B	B	B	A	A	A	A	A	B	A	B	A	A	A	A	A	B	A	B
chr13	155	B	A	A	A	B	A	A	A	A	B	B	B	B	B	B	A	A	B	A	B	A	B	A	B	A	B	A	A	A	B	B	B	A	A	A	A	A	B	A	B	A	A	A	A	A	B	A	B
chr13	164	B	A	A	A	B	A	A	A	A	B	B	B	B	B	B	A	A	B	A	B	A	B	A	B	A	A	A	A	A	B	B	B	A	A	A	A	A	B	A	B	A	A	A	A	A	B	A	B
chr13	180	B	A	A	A	B	A	A	A	A	B	B	B	B	B	B	A	A	B	A	B	A	B	A	B	A	A	A	A	A	B	B	B	A	A	A	A	A	B	A	B	A	A	A	A	A	B	A	B
chr13	183	B	A	A	A	B	A	A	A	A	B	B	B	B	B	B	A	A	B	A	B	A	B	A	B	A	A	A	A	A	B	A	B	A	A	A	A	A	B	A	B	A	A	A	A	A	B	A	B
chr13	187	B	A	A	A	B	A	A	A	A	B	B	B	B	B	B	A	A	B	A	B	A	B	A	B	A	A	A	A	A	B	A	B	A	A	A	A	A	B	A	B	A	A	A	A	A	B	A	B
chr13	188	B	A	A	A	B	A	A	A	A	B	B	B	B	B	B	A	A	B	A	B	A	B	A	B	A	A	A	A	A	B	A	B	A	A	A	A	A	B	A	B	A	A	A	A	A	B	A	B
chr13	196	B	A	A	A	B	A	A	A	A	B	B	B	B	B	B	A	A	B	A	B	A	B	A	B	A	A	A	A	A	B	A	B	A	A	A	A	A	B	A	B	A	A	B	A	A	B	A	B
chr13	198	B	A	A	A	B	A	A	A	A	B	B	B	B	B	B	A	A	B	A	B	A	A	A	B	A	A	A	A	A	B	A	B	A	A	A	A	A	B	A	B	A	A	B	A	A	B	A	B
chr13	200	B	A	A	A	B	A	A	A	A	B	B	A	B	B	B	A	A	B	A	B	A	A	A	B	A	A	A	A	A	B	A	B	A	A	A	A	A	B	A	B	A	A	B	A	A	B	A	B
chr13	203	B	A	A	A	B	A	A	A	A	B	B	A	B	B	B	A	A	B	B	B	A	A	A	B	A	A	A	A	A	B	A	B	A	A	A	A	A	B	A	B	A	A	B	B	A	B	A	B
chr13	225	B	A	A	A	B	A	A	A	A	B	B	A	B	B	B	A	A	B	B	B	A	A	A	B	A	A	A	A	A	B	A	B	A	A	A	A	A	B	A	B	A	A	B	B	A	B	A	B
chr13	226	B	A	A	A	B	A	B	A	A	B	B	A	B	B	B	A	A	B	B	B	A	A	A	B	A	A	A	A	A	B	A	B	A	A	A	A	A	B	A	B	A	A	B	B	A	B	A	B
chr13	229	B	A	A	A	B	A	B	A	A	B	B	A	B	B	B	A	A	B	B	B	A	A	A	B	A	A	A	A	A	B	A	B	A	A	A	A	A	B	A	B	A	A	B	B	A	B	A	B
chr13	231	B	A	A	A	B	A	B	A	A	B	B	A	B	B	B	A	A	B	B	B	A	A	A	B	A	A	A	A	A	B	A	B	A	A	A	A	A	B	A	B	A	A	B	B	A	B	A	B
chr13	239	B	A	A	A	B	A	B	A	B	B	B	A	B	B	B	A	A	B	B	B	A	A	A	B	A	A	A	A	A	B	A	B	A	A	A	A	A	B	A	B	A	A	B	B	A	B	A	B
chr13	250	B	A	A	A	B	A	B	A	B	B	B	A	B	B	B	A	A	B	B	B	A	A	A	B	A	A	A	A	A	B	A	B	A	A	A	A	A	B	A	B	A	B	B	B	A	B	A	B
chr13	251	B	A	A	A	B	A	B	A	B	B	B	A	B	B	B	A	A	B	B	B	A	A	A	B	A	A	A	A	A	B	A	B	A	A	A	A	A	B	A	B	A	B	B	B	A	B	A	A
chr13	286	B	A	A	A	B	A	B	A	B	B	B	A	B	B	B	A	A	B	B	B	A	A	A	B	A	A	A	A	A	B	A	B	A	A	A	A	A	B	A	B	A	B	B	B	A	B	A	A
chr13	315	B	A	A	A	B	A	B	A	B	B	B	A	B	B	B	A	A	B	B	B	A	A	A	B	A	A	A	A	A	B	A	B	A	A	A	A	A	B	A	B	A	B	B	B	A	B	A	A
chr13	319	B	A	B	A	B	A	B	A	B	B	B	A	B	B	B	A	A	B	B	B	A	A	A	B	A	A	A	A	A	B	A	B	A	A	A	A	A	B	A	B	A	B	B	B	A	B	A	A
chr13	354	B	A	B	B	B	A	B	A	B	B	B	A	B	B	B	A	A	B	B	B	A	A	A	B	A	A	A	A	A	B	A	B	A	A	A	A	A	B	A	B	A	B	B	B	A	B	A	A
chr13	372	B	A	B	B	B	A	B	A	B	B	B	A	B	B	B	A	A	B	B	B	A	A	A	B	A	A	A	A	A	B	A	B	A	A	A	A	A	A	A	B	A	B	B	B	A	B	A	A
chr13	374	B	A	B	B	B	A	B	A	B	B	B	A	B	B	B	A	A	B	B	B	A	A	A	B	A	A	A	A	A	B	A	B	A	A	A	A	A	A	A	B	A	B	B	B	A	B	A	A
chr13	428	B	A	B	B	B	A	B	A	B	B	B	A	B	B	B	A	A	B	B	B	A	A	A	B	A	A	A	A	A	B	A	B	A	A	A	A	A	A	A	B	B	B	B	B	A	B	A	A
chr13	438	B	A	B	B	B	A	B	A	B	B	B	A	B	B	B	A	A	B	B	B	A	A	A	B	A	A	A	A	A	B	A	B	A	A	A	A	A	A	A	B	B	B	B	B	A	B	A	A
chr13	445	B	A	B	B	B	A	B	A	B	B	B	A	B	B	B	A	A	B	B	B	A	A	A	B	A	A	A	A	A	B	A	B	A	A	A	A	A	A	A	B	B	B	B	B	A	B	A	A
chr13	510	B	A	B	B	B	A	B	A	B	B	B	A	B	B	B	A	A	B	B	B	A	A	A	B	A	A	A	A	A	B	A	B	A	A	B	A	A	A	A	B	B	B	B	B	A	B	A	A
chr13	533	B	A	B	B	B	A	B	A	B	B	B	A	B	B	B	A	A	B	B	B	A	A	A	B	A	A	A	A	A	B	A	B	A	A	B	A	A	A	A	B	B	B	B	B	A	B	A	A
chr13	757	B	A	B	B	B	A	B	B	B	B	B	A	B	B	B	A	A	B	B	B	A	A	A	B	A	A	A	A	A	B	A	B	A	A	B	A	A	A	A	B	B	B	B	B	A	B	A	A
chr13	765	B	A	B	B	B	A	B	B	B	B	B	A	B	B	A	A	A	B	B	B	A	A	A	B	A	A	A	A	A	B	A	B	A	A	B	A	A	A	A	B	B	B	B	B	A	B	A	A
chr13	775	B	A	B	B	B	A	B	B	B	B	B	A	B	B	A	A	A	B	B	B	A	A	A	B	A	A	A	A	A	B	A	B	A	A	B	A	A	A	A	B	B	B	B	B	A	B	A	A
chr13	782	B	A	B	B	B	A	B	B	B	B	B	A	B	B	A	A	A	B	B	B	A	A	A	B	A	A	A	A	A	B	A	B	A	A	B	A	A	A	A	B	B	B	B	B	A	B	A	A
chr13	785	B	A	B	B	B	A	B	B	B	B	B	A	B	B	A	A	B	B	B	B	A	A	A	B	A	A	A	A	A	B	A	B	A	A	B	A	A	A	A	B	B	B	B	B	A	B	A	A
chr13	846	B	A	B	B	B	A	B	B	B	B	B	A	B	B	A	A	B	B	B	B	A	A	A	B	A	A	A	A	A	B	A	B	A	A	B	A	A	A	A	B	B	B	B	B	A	B	A	A
chr13	872	B	A	B	B	B	A	B	B	B	B	B	A	A	B	A	A	B	B	B	B	A	A	A	B	A	A	A	A	A	B	A	B	A	A	B	A	A	A	A	B	B	B	B	B	A	B	A	A
chr13	1227	B	A	B	B	B	A	B	B	B	B	B	A	A	B	A	A	B	B	B	B	A	A	A	B	A	A	A	A	A	B	A	B	A	A	B	A	A	A	A	B	B	B	B	B	A	B	A	A
chr13	1322	B	A	B	B	B	A	B	B	B	B	B	A	A	B	A	A	B	B	B	B	A	A	A	B	A	A	A	A	A	B	A	B	A	A	B	A	A	A	A	B	B	B	B	B	A	B	A	A
chr13	1350	A	A	B	B	B	A	B	B	B	B	B	A	A	B	A	A	B	B	B	B	A	A	A	B	A	A	A	A	A	B	A	B	A	A	B	A	A	A	A	B	B	B	B	B	A	B	A	A
chr13	1392	A	A	B	B	B	A	B	B	B	B	B	A	A	B	A	A	B	B	B	B	A	A	A	B	A	A	A	A	A	B	A	B	A	A	B	A	A	A	A	B	B	B	B	B	A	B	A	A
chr13	1402	A	A	B	B	B	A	B	B	B	B	B	A	A	B	A	A	B	B	B	B	A	A	A	B	A	A	A	A	A	B	A	B	A	A	B	A	A	A	A	B	B	B	B	B	A	B	A	A
chr13	1449	A	A	B	B	B	A	B	B	B	B	B	A	A	B	A	A	B	B	B	B	A	A	A	B	A	A	A	A	A	A	A	B	A	A	B	A	A	A	A	B	B	B	B	B	A	B	A	A
chr13	1454	A	A	B	B	B	A	B	A	B	B	B	A	A	B	A	A	B	B	B	B	A	A	A	B	A	A	A	A	A	A	A	B	A	A	B	A	A	A	A	B	B	B	B	B	A	B	A	A
chr13	1627	A	A	B	B	B	A	B	A	B	B	B	A	A	B	A	A	B	B	B	B	A	A	A	B	A	A	A	A	A	A	A	B	A	A	B	A	A	A	A	B	B	B	B	B	A	B	A	A
chr13	1735	A	A	B	B	B	A	B	A	B	B	B	A	A	B	A	A	B	B	B	B	A	A	A	B	A	A	A	A	A	A	A	B	A	A	B	A	A	A	A	B	B	B	B	B	A	B	A	A
chr13	1797	A	A	B	B	B	A	B	A	B	B	B	A	A	B	A	A	B	B	B	B	A	A	A	B	A	A	A	A	A	A	A	B	A	A	B	A	A	A	A	B	B	B	B	B	A	B	B	A
chr13	1825	A	A	B	B	B	A	B	A	B	B	B	A	A	B	A	A	B	B	B	B	A	A	A	B	A	A	A	A	A	A	A	B	A	A	B	A	A	A	A	B	B	B	B	B	A	B	B	A
chr13	1835	A	A	B	B	B	A	B	A	B	B	B	A	A	B	A	A	B	B	B	B	A	A	A	B	A	A	A	A	A	A	A	B	A	A	B	A	A	A	A	B	B	B	B	B	A	B	B	A
chr13	1861	A	A	B	B	B	A	B	A	B	B	B	A	A	B	A	A	B	B	B	B	A	A	A	B	A	A	A	A	A	A	A	B	A	A	B	A	A	A	A	B	B	B	B	B	A	B	B	A
chr13	1893	A	A	B	B	B	A	B	A	B	A	B	A	A	B	A	A	B	B	B	B	A	A	A	B	A	A	A	A	A	A	A	B	A	A	B	A	A	A	A	B	B	B	B	B	A	B	B	A
chr13	1900	A	A	B	B	B	A	B	A	B	A	B	A	A	B	A	A	B	B	B	B	A	A	A	B	A	A	A	A	A	A	A	B	A	A	B	A	A	A	A	B	B	B	B	B	A	B	B	A
chr13	1955	A	A	B	B	B	A	B	A	B	A	B	A	A	B	A	A	B	B	B	B	A	A	A	B	A	A	A	A	A	A	A	B	A	A	B	A	A	A	A	B	B	B	B	B	A	B	B	A
chr13	1960	A	A	B	B	B	A	B	A	B	A	B	A	A	B	A	A	B	B	B	B	A	A	A	B	A	A	A	A	A	A	A	B	A	A	B	B	A	A	A	B	B	B	B	B	A	B	B	A
chr13	1961	A	A	B	B	B	A	B	A	B	A	B	B	A	B	A	A	B	B	B	B	A	A	A	B	A	A	A	A	A	A	A	B	A	A	B	B	A	A	A	B	B	B	B	B	A	B	B	A
chr13	1962	A	A	B	B	B	A	B	A	B	A	B	B	A	B	A	A	B	B	B	B	A	A	A	B	A	A	A	A	A	A	A	B	A	A	B	B	A	A	A	B	B	B	B	B	A	B	B	A
chr13	1989	A	A	B	B	B	A	B	A	B	A	B	B	A	B	A	A	B	B	B	B	A	A	A	B	A	A	A	A	A	A	A	B	B	A	B	B	A	A	A	B	B	B	B	B	A	B	B	A
chr13	2002	A	A	B	B	B	A	B	A	B	A	B	B	A	B	A	A	B	B	B	B	A	A	A	B	A	A	A	A	B	A	A	B	B	A	B	B	A	A	A	B	B	B	B	B	A	B	B	A
chr13	2005	A	A	B	B	B	A	B	A	B	A	B	B	A	B	A	A	B	B	B	B	A	A	A	B	A	A	A	A	B	A	A	B	B	A	B	B	A	A	A	B	B	B	B	B	A	B	B	A
chr13	2009	A	A	B	B	B	A	B	A	B	A	B	B	A	B	A	A	B	B	B	B	A	A	A	B	A	A	A	A	B	A	A	B	B	A	B	B	A	A	A	B	B	B	B	B	A	B	B	A
chr13	2039	A	A	B	B	B	A	B	A	B	A	B	B	A	B	A	A	B	B	B	B	A	A	A	B	A	A	A	A	B	A	A	B	B	A	B	B	A	A	A	B	B	B	B	B	A	B	B	A
chr13	2047	A	A	B	B	B	A	B	A	B	A	B	B	A	B	A	A	B	B	B	B	A	A	A	B	A	A	A	A	B	A	B	B	B	A	B	B	A	A	A	B	B	B	B	B	A	B	B	A
chr13	2054	A	A	B	B	B	A	B	A	B	A	B	B	A	B	A	A	B	B	B	B	A	A	A	B	A	A	A	A	B	B	B	B	B	A	B	B	A	A	A	B	B	B	B	B	A	B	B	A
chr13	2056	A	A	B	B	B	A	B	A	B	A	B	B	A	B	A	A	B	B	B	B	A	A	A	B	A	B	A	A	B	B	B	B	B	A	B	B	A	A	A	B	B	B	B	B	A	B	B	B
chr13	2057	A	A	B	B	B	A	B	A	B	A	B	B	A	B	A	A	B	B	B	B	A	A	A	B	A	B	A	A	B	B	B	B	B	A	B	B	A	B	A	B	B	B	B	B	A	B	B	B
chr13	2058	A	A	B	B	B	A	B	A	B	A	B	B	A	B	A	A	B	B	B	B	A	A	A	B	A	B	A	A	B	B	B	B	B	A	B	B	A	B	A	B	B	B	B	B	A	B	B	B
chr13	2059	A	A	B	B	B	A	B	A	B	A	B	B	A	B	A	A	B	B	B	B	A	B	A	B	A	B	A	A	B	B	B	B	B	A	B	B	A	B	A	B	B	B	B	B	A	B	B	B
chr13	2062	A	A	B	B	B	A	B	A	B	A	B	B	A	B	A	A	B	B	B	B	A	B	A	B	B	B	A	A	B	B	B	B	B	A	B	B	A	B	A	B	B	B	B	B	A	B	B	B
chr13	2063	B	A	B	B	B	A	B	A	B	A	B	B	A	B	A	A	B	B	B	B	A	B	A	B	B	B	A	A	B	B	B	B	B	A	B	B	A	B	A	B	B	B	B	B	A	B	B	B
chr13	2067	B	A	B	B	B	A	B	A	B	A	B	B	A	B	A	A	B	B	B	A	A	B	A	B	B	B	A	A	B	B	B	B	B	A	B	B	A	B	A	B	B	A	B	B	A	B	B	B
chr13	2068	B	A	B	B	B	A	B	A	B	A	B	B	A	B	A	A	B	B	B	A	A	B	A	B	B	B	A	A	B	B	B	B	B	A	B	B	B	B	A	B	B	A	B	B	A	B	B	B
chr13	2072	B	A	B	B	B	A	B	A	B	A	B	B	A	B	A	A	B	B	B	A	A	B	A	B	B	B	B	A	B	B	B	B	B	A	B	B	B	B	A	B	B	A	B	B	A	B	B	B
chr13	2081	B	A	B	B	B	A	B	A	B	A	B	B	A	B	A	A	B	B	B	A	A	B	A	B	B	B	B	A	B	B	B	B	B	A	B	B	B	B	A	B	B	A	B	B	A	B	B	B
chr13	2085	B	A	B	B	B	A	B	A	B	A	B	B	A	B	A	A	B	B	B	A	A	B	A	B	B	B	B	A	B	B	B	B	B	A	B	B	B	B	A	B	B	A	B	B	A	B	B	B
chr13	2088	B	A	B	B	A	A	B	A	B	A	B	B	A	B	A	A	B	B	B	A	A	B	A	B	B	B	B	A	B	B	B	B	B	A	B	B	B	B	A	B	B	A	B	B	A	B	B	B
chr13	2091	B	A	B	B	A	A	B	A	B	A	B	B	A	B	A	A	B	B	B	A	A	B	A	B	B	B	B	A	B	B	B	B	B	A	B	B	B	B	A	B	B	A	A	B	A	B	B	B
chr13	2094	B	A	B	B	A	A	B	A	B	A	B	B	A	B	A	A	B	B	B	A	A	B	A	B	B	B	B	A	B	B	B	B	B	A	B	B	B	B	A	B	B	A	A	B	A	B	B	B
chr13	2100	B	A	B	B	A	A	B	A	B	A	B	B	A	B	A	A	B	B	B	A	A	B	A	B	B	B	B	A	B	B	B	B	B	A	B	B	B	B	A	B	B	A	A	B	A	A	B	B
chr13	2105	B	A	B	B	A	A	B	A	B	A	B	B	A	B	A	A	B	B	B	A	A	B	A	B	B	B	B	A	B	B	B	B	B	A	B	B	B	B	A	B	B	A	A	B	A	A	B	B
chr13	2126	B	A	B	A	A	A	B	A	B	A	B	B	A	B	A	A	B	B	B	A	A	B	A	B	B	B	B	A	B	B	B	B	B	A	B	B	B	B	A	B	B	A	A	B	A	A	B	B
chr13	2128	B	A	B	A	A	A	B	A	B	A	B	B	A	B	A	A	B	B	B	B	A	B	A	B	B	B	B	A	B	B	B	B	B	A	B	B	B	B	A	B	B	A	A	B	A	A	B	B
chr13	2135	B	A	B	A	A	A	B	A	B	A	B	B	A	B	A	A	B	B	B	B	A	B	A	B	B	B	B	A	B	B	B	B	B	A	B	B	B	B	A	B	B	A	A	B	A	A	B	B
chr13	2141	B	A	B	A	A	A	B	A	B	A	B	B	A	B	A	A	B	B	B	B	A	B	A	B	B	B	B	A	B	B	B	B	B	A	B	B	B	B	A	B	B	A	A	B	A	A	B	B
chr13	2142	B	A	B	A	A	A	B	A	B	A	B	B	A	B	B	A	B	B	B	B	A	B	A	B	B	B	B	A	B	B	B	B	B	A	B	B	B	B	A	B	B	A	A	B	A	A	B	B
chr13	2155	B	A	B	A	A	A	B	A	B	A	B	B	A	B	B	A	B	B	B	B	A	B	A	B	B	B	B	A	B	B	B	B	B	A	B	B	B	B	A	B	B	A	A	B	A	A	B	B
chr14	4	B	A	B	A	A	A	B	A	A	B	B	A	A	B	A	A	B	B	B	B	A	A	A	A	B	A	A	A	B	A	B	A	B	B	A	A	A	A	A	A	B	A	A	A	A	B	A	A
chr14	6	B	A	B	A	A	A	B	A	A	B	B	A	A	B	A	A	B	B	B	B	A	A	A	A	B	A	A	A	B	A	B	A	B	B	A	A	A	A	A	A	B	A	A	A	A	B	A	A
chr14	9	B	A	B	A	A	A	B	A	A	B	B	A	A	B	A	A	B	B	B	B	A	A	A	A	B	A	A	A	B	A	B	A	B	B	A	A	A	A	A	A	B	A	A	A	A	B	A	A
chr14	10	B	A	B	A	A	A	B	A	A	B	B	A	A	B	A	A	B	B	A	B	A	A	A	A	B	A	A	A	B	A	B	A	B	B	A	A	A	A	A	A	B	A	A	A	A	B	A	A
chr14	14	A	A	B	A	A	A	B	A	A	B	B	A	A	B	A	A	B	B	A	B	A	A	A	A	B	A	A	A	B	A	B	A	B	B	A	A	A	A	A	A	B	A	A	A	A	B	A	A
chr14	15	A	A	B	A	A	A	B	A	A	B	B	A	A	B	A	A	B	B	A	B	A	A	A	A	B	A	A	A	B	A	B	A	B	B	A	A	A	A	A	A	B	A	A	A	A	B	A	A
chr14	21	A	A	B	A	A	A	B	A	A	B	B	A	A	B	A	A	B	B	A	B	A	A	A	A	B	A	A	A	B	A	B	A	B	B	A	A	A	A	A	A	B	A	A	A	A	B	A	A
chr14	23	A	A	B	A	A	A	B	A	A	B	B	A	A	B	A	A	B	B	A	B	A	A	A	A	B	A	A	A	B	A	B	A	B	B	A	A	A	A	A	A	B	A	A	A	A	B	A	A
chr14	24	A	A	B	A	A	A	B	A	A	B	B	A	A	B	A	A	B	B	A	B	A	A	A	A	B	A	A	A	B	A	B	A	B	B	A	A	A	A	B	A	B	A	A	A	A	B	A	A
chr14	27	A	A	B	A	A	A	B	A	A	B	A	A	A	B	A	A	B	B	A	B	A	A	A	A	B	A	A	A	B	A	B	B	B	B	A	A	A	A	B	A	B	A	A	A	A	B	A	A
chr14	33	A	A	B	A	A	A	B	A	A	B	A	A	A	B	A	A	A	B	A	B	A	A	A	A	B	A	A	A	B	A	B	B	B	B	A	A	A	A	B	A	B	A	A	A	A	B	A	A
chr14	35	A	A	B	A	A	A	B	A	A	B	A	A	A	B	A	A	A	B	A	B	A	A	A	A	B	A	A	A	B	A	B	B	B	B	A	A	A	A	B	B	B	A	A	A	A	B	A	A
chr14	44	A	A	B	A	A	A	B	A	A	B	A	A	A	B	A	A	A	B	A	B	A	A	A	A	B	A	A	B	B	A	B	B	B	B	A	A	A	A	B	B	B	A	A	A	A	B	A	A
chr14	47	A	A	B	A	A	A	B	A	A	B	A	A	A	B	A	A	A	B	A	B	A	A	A	A	B	A	A	B	B	A	B	B	B	B	A	A	A	A	B	B	B	A	A	A	A	B	A	A
chr14	54	A	A	B	A	A	A	B	A	A	B	A	A	A	B	A	A	A	B	A	B	A	A	A	A	B	A	A	B	B	A	B	B	B	B	A	A	A	A	B	B	B	A	A	A	A	B	A	A
chr14	68	A	A	B	B	A	A	B	A	A	B	A	A	A	B	A	A	A	B	A	B	A	A	A	A	B	A	A	B	B	A	B	B	B	B	A	A	A	A	B	B	B	A	A	A	A	B	A	A
chr14	76	A	A	B	B	A	A	B	A	A	B	A	A	A	B	A	A	A	B	A	B	A	A	A	A	B	A	A	B	B	A	B	B	B	B	A	A	A	A	B	B	B	A	A	A	A	B	A	A
chr14	81	A	A	B	B	A	A	B	A	A	B	A	A	A	B	A	A	A	B	A	B	A	A	A	A	B	A	A	B	B	A	B	B	B	B	A	A	A	A	B	B	B	A	A	A	A	B	A	A
chr14	90	A	A	B	B	A	A	B	A	A	B	A	A	A	B	A	A	A	B	A	B	A	A	A	A	B	A	A	B	B	A	B	B	B	B	A	A	A	A	B	B	B	A	A	A	A	B	A	A
chr14	106	A	A	B	B	A	A	B	A	A	B	A	A	A	B	A	A	A	B	A	B	A	A	A	A	B	A	A	B	B	A	B	B	B	B	B	A	A	A	B	B	B	A	A	A	A	B	A	A
chr14	116	A	A	B	B	A	A	B	A	A	B	A	A	A	B	A	A	A	B	A	B	A	A	A	A	B	A	A	B	B	A	B	B	B	B	B	A	A	A	B	B	B	A	A	A	A	B	A	A
chr14	117	A	A	B	B	A	A	B	A	B	B	A	A	A	B	A	A	A	B	A	B	A	A	B	A	B	A	A	B	B	A	B	B	B	B	B	A	A	B	B	B	B	A	A	A	A	B	A	A
chr14	118	A	A	B	B	A	A	B	A	B	B	A	A	A	B	A	A	A	B	A	B	A	A	B	A	B	A	A	B	B	A	B	B	B	B	B	A	A	B	B	B	B	A	A	A	A	B	A	A
chr14	151	A	A	B	B	A	A	B	A	B	B	A	A	A	B	A	A	A	B	A	B	A	A	B	A	B	A	A	B	B	A	B	B	B	B	B	A	A	B	B	B	B	A	A	A	A	A	A	A
chr14	161	A	A	B	B	A	A	B	A	B	B	A	A	A	B	A	A	A	B	A	B	A	A	B	A	A	A	A	B	B	A	B	B	B	B	B	A	A	B	B	B	B	A	A	A	A	A	A	A
chr14	172	A	A	B	B	A	A	B	A	B	B	A	A	A	B	A	A	A	B	A	B	A	A	B	A	A	A	A	B	B	A	B	B	B	B	B	A	A	B	B	B	B	A	A	A	A	A	A	A
chr14	173	A	A	B	B	A	A	B	A	B	B	A	A	A	B	A	A	A	B	A	B	A	A	B	A	A	A	A	B	B	A	B	B	B	B	B	A	A	B	B	B	B	A	A	A	A	A	A	A
chr14	187	A	A	B	B	A	A	B	A	B	B	A	A	A	B	A	A	A	B	A	B	A	A	B	B	A	A	A	B	B	A	B	B	B	B	B	A	A	B	B	B	B	A	A	A	A	A	A	A
chr14	188	A	A	B	B	A	A	B	A	B	B	A	A	A	B	A	A	A	B	A	B	A	A	B	B	A	A	A	B	B	A	B	B	B	B	B	A	A	B	B	B	B	A	A	A	A	A	A	A
chr14	216	A	A	B	B	A	A	B	A	B	B	A	A	A	B	A	A	A	B	A	B	A	A	B	B	A	A	A	B	B	A	B	B	B	B	B	B	A	B	B	B	B	A	A	A	A	A	A	A
chr14	217	A	A	B	B	A	A	B	A	B	B	A	A	A	B	A	A	A	A	A	B	A	A	B	B	A	A	A	B	B	A	B	B	B	B	B	B	A	B	B	B	B	A	A	A	A	A	A	A
chr14	222	A	A	B	B	A	A	B	A	B	B	A	A	A	B	A	A	A	A	A	B	A	A	B	B	A	A	A	B	B	A	B	B	B	B	B	B	A	B	B	B	B	A	A	A	A	A	A	A
chr14	239	A	A	B	B	A	A	B	A	B	B	A	A	A	B	A	A	A	A	A	B	A	A	B	B	A	A	A	B	B	A	B	B	B	B	B	B	A	B	B	B	B	A	A	A	A	A	A	A
chr14	240	A	A	B	B	A	A	B	A	B	B	A	A	A	B	A	B	A	A	A	B	A	A	B	B	A	A	A	B	B	A	B	B	B	B	B	B	A	B	B	B	B	A	A	A	A	A	A	A
chr14	241	A	A	B	B	A	A	B	A	B	A	A	A	A	B	A	B	A	A	A	B	A	A	B	B	A	A	A	B	B	A	B	B	B	B	B	B	A	B	B	B	B	A	A	A	A	A	A	A
chr14	288	A	A	B	B	A	A	B	A	B	A	A	A	A	B	A	B	A	A	A	B	A	A	B	B	A	A	A	B	B	A	B	B	B	B	B	B	A	B	B	B	B	A	A	A	A	A	A	A
chr14	289	A	A	B	B	A	A	B	A	B	A	A	A	A	B	A	B	A	A	A	B	A	A	B	B	A	A	A	B	B	A	B	B	B	B	B	B	A	B	B	B	B	A	A	A	A	A	A	A
chr14	291	A	A	B	B	A	A	B	A	B	A	A	A	A	B	A	B	A	A	A	B	A	A	B	B	A	A	A	B	B	A	B	B	B	B	B	B	A	B	B	B	B	A	A	A	A	A	A	A
chr14	295	A	A	B	B	A	A	B	A	B	A	A	A	A	B	A	B	A	A	A	B	A	A	B	B	A	A	A	B	B	A	B	B	B	B	B	B	A	B	B	B	B	A	A	A	A	A	A	A
chr14	318	A	A	A	B	A	A	B	A	B	A	A	A	A	B	A	B	A	A	A	B	A	A	B	B	A	A	A	B	B	A	B	B	B	B	B	B	A	B	B	B	B	A	A	A	A	A	A	A
chr14	322	A	A	A	B	A	A	A	A	B	A	A	A	A	B	A	B	A	A	A	B	A	A	B	B	A	A	A	B	B	A	B	B	B	B	B	B	A	B	B	B	B	A	A	A	A	A	A	A
chr14	376	A	A	A	B	A	A	A	A	B	A	A	A	A	B	A	B	A	A	A	B	A	A	B	B	A	A	A	B	B	A	B	B	B	B	B	B	A	B	B	B	B	A	A	A	A	A	A	A
chr14	412	A	A	A	B	A	A	A	A	B	A	A	A	A	B	A	B	A	A	A	B	A	A	B	B	A	A	A	B	B	A	B	B	B	B	B	B	A	B	B	B	B	A	A	A	A	A	A	A
chr14	489	A	A	A	B	A	A	A	A	B	A	A	A	A	B	A	B	A	A	A	B	A	A	B	B	A	A	A	B	B	A	B	B	B	B	B	B	A	B	B	B	B	A	A	A	A	A	A	A
chr14	560	A	A	A	B	A	A	A	A	B	A	A	A	A	B	A	B	A	A	A	B	A	A	B	B	A	A	A	B	B	A	B	B	B	B	B	B	A	B	B	B	B	A	A	A	A	A	A	A
chr14	570	A	A	A	B	A	A	A	A	B	A	A	A	A	B	A	B	A	A	A	B	A	A	B	B	B	A	A	B	B	A	B	B	B	B	B	B	A	B	B	B	B	A	A	A	A	A	A	A
chr14	716	A	A	A	B	A	A	A	A	B	A	A	A	A	B	A	B	A	A	A	B	A	A	B	B	B	A	A	B	B	A	B	B	B	B	B	B	A	B	B	B	B	A	A	A	A	A	A	A
chr14	826	A	A	A	B	A	A	A	A	B	A	A	A	A	B	A	B	A	A	A	A	A	A	B	B	B	A	A	B	B	A	B	A	B	A	B	B	A	B	B	B	B	A	A	A	A	A	A	A
chr14	1071	A	A	A	B	A	A	A	A	B	A	A	A	A	B	A	B	A	A	A	A	A	A	B	B	B	A	A	B	B	A	B	A	B	A	B	B	B	B	B	B	B	A	A	A	A	A	A	A
chr14	1169	A	A	A	B	A	A	A	A	B	A	A	A	A	B	A	B	A	A	A	A	A	A	B	B	B	A	A	B	B	A	B	A	B	A	B	B	B	B	B	B	B	A	A	A	A	A	A	A
chr14	1172	A	A	A	B	A	A	A	A	B	A	A	A	A	B	A	B	A	A	A	A	A	A	B	B	B	A	A	B	B	A	B	A	B	A	B	B	B	B	B	B	B	A	A	A	A	A	A	A
chr14	1173	A	A	A	B	A	A	A	A	B	A	A	A	A	B	A	B	A	A	A	A	A	A	B	B	B	A	A	B	B	A	B	A	B	A	B	B	B	B	B	B	B	A	A	A	A	A	A	A
chr14	1184	A	A	A	B	A	A	A	A	B	A	A	A	A	B	A	B	A	A	A	A	A	A	B	B	B	A	A	B	B	A	B	A	B	A	B	B	B	B	B	B	B	A	A	A	A	A	A	A
chr14	1197	A	A	A	B	A	A	A	A	B	A	A	A	A	B	B	B	A	A	A	A	A	A	B	B	B	A	A	B	B	A	B	A	B	A	B	B	B	B	B	B	B	A	A	A	A	A	A	A
chr14	1200	A	A	A	B	A	A	A	A	B	A	A	A	A	B	B	B	A	A	A	A	A	A	B	B	B	B	A	B	B	A	B	A	B	A	B	B	B	B	B	B	B	A	A	A	A	A	A	A
chr14	1202	A	A	A	B	A	A	A	A	B	A	A	A	A	B	B	B	A	A	A	A	A	A	B	B	B	B	A	B	B	A	B	A	B	A	B	B	B	B	B	B	B	A	A	A	A	A	A	A
chr14	1233	A	A	B	B	A	A	A	A	B	A	A	A	A	B	B	B	A	A	A	A	A	A	B	B	B	B	A	B	B	A	B	A	B	A	B	B	B	B	B	B	B	A	A	A	A	A	A	A
chr14	1235	A	A	B	B	A	A	A	A	B	A	A	A	A	B	B	B	A	A	A	A	A	A	B	B	B	B	A	B	B	A	B	A	B	A	B	B	B	B	B	B	B	A	A	A	A	A	A	A
chr14	1243	A	B	B	B	A	A	A	A	B	A	A	A	A	B	B	B	A	A	A	A	A	A	B	A	B	B	A	B	B	A	B	A	B	A	B	A	B	B	B	B	B	A	A	A	A	A	A	A
chr14	1248	A	B	B	B	A	A	A	A	B	A	A	A	A	B	B	B	A	A	A	A	A	A	B	A	B	B	A	B	B	A	B	A	B	A	B	A	B	B	B	B	B	A	A	A	A	A	A	A
chr14	1250	A	B	B	B	A	A	A	A	B	A	A	A	A	B	B	B	A	A	A	A	A	A	B	A	B	B	A	B	B	A	B	A	A	A	B	A	B	B	B	B	B	A	A	A	A	A	A	A
chr14	1258	A	B	B	B	A	A	A	A	B	A	A	A	A	B	B	B	A	A	A	A	A	A	B	A	B	B	A	B	B	A	B	A	A	A	B	A	B	B	A	B	B	A	A	A	A	A	A	A
chr14	1261	A	B	B	B	A	A	A	A	B	A	A	A	A	B	B	B	A	A	A	A	A	A	B	A	B	B	A	B	B	A	B	A	A	A	B	A	B	B	A	B	B	A	A	A	A	A	A	A
chr14	1274	A	B	B	B	A	A	A	A	B	A	A	A	A	B	B	B	A	A	A	A	A	A	B	A	B	B	A	B	A	A	B	A	A	A	B	A	B	B	A	B	B	A	A	A	A	A	A	A
chr14	1278	A	B	B	B	A	A	A	A	A	A	B	A	A	B	B	B	A	A	A	A	A	A	B	A	A	B	A	B	A	A	B	A	A	A	B	A	B	B	A	B	B	A	A	A	A	A	A	A
chr14	1280	A	B	B	B	A	A	A	A	A	A	B	B	A	B	B	B	A	A	A	A	A	A	B	A	A	B	A	B	A	A	B	A	A	A	B	A	B	B	A	B	B	A	A	A	A	A	A	A
chr14	1282	A	B	B	B	A	A	B	A	A	A	B	B	A	B	B	B	A	A	A	A	A	A	B	A	A	B	A	B	A	A	B	A	A	A	B	A	B	B	A	B	B	A	B	A	A	A	A	B
chr14	1295	A	B	B	B	A	A	B	A	A	A	B	B	A	B	B	B	A	A	A	A	A	A	B	A	A	B	A	B	A	A	B	B	A	A	B	A	B	B	A	B	B	A	B	A	A	A	A	B
chr14	1309	A	B	B	B	A	A	B	A	A	A	B	B	A	B	B	B	A	A	A	A	A	A	B	A	A	B	A	B	A	A	B	B	A	A	B	A	B	B	A	B	B	B	B	A	A	A	A	B
chr14	1310	A	B	B	B	A	A	B	A	A	A	B	B	A	B	B	B	A	A	A	A	A	A	B	A	A	B	A	B	A	A	B	B	A	A	B	A	B	B	A	B	B	B	B	A	A	A	A	B
chr14	1314	A	B	B	B	A	A	B	A	A	A	B	B	A	B	B	B	A	A	B	A	A	A	B	A	A	B	A	B	A	A	B	B	A	A	B	A	B	B	A	B	B	B	B	A	A	A	A	B
chr14	1322	A	B	B	B	A	A	B	A	A	A	B	B	A	B	B	B	A	A	B	A	A	A	B	A	A	B	A	B	A	A	B	B	A	A	B	A	B	B	A	B	B	B	B	A	A	A	A	B
chr14	1327	A	B	B	B	A	A	B	A	A	A	B	B	A	B	B	B	A	A	B	A	A	A	B	A	A	B	A	B	A	A	B	B	A	A	B	A	B	B	A	B	B	B	B	A	A	B	A	B
chr14	1329	B	B	B	B	A	A	B	A	A	A	B	B	A	B	B	B	A	A	B	A	A	A	B	A	A	B	A	B	A	A	B	B	A	A	B	A	B	B	A	B	B	B	B	A	A	B	A	B
chr14	1333	B	B	B	B	A	A	B	A	A	A	B	B	A	B	B	B	A	A	B	A	A	A	B	A	A	B	A	B	A	A	B	B	A	A	B	A	B	B	A	B	B	B	B	A	A	B	A	B
chr14	1339	B	B	B	B	A	A	B	A	A	A	B	B	A	B	B	B	A	A	B	A	A	A	B	A	A	B	A	B	A	A	B	B	A	A	B	A	B	B	A	B	B	B	B	A	A	B	A	B
chr14	1344	B	B	B	B	A	A	B	A	A	A	B	B	A	B	B	B	A	A	B	A	A	A	B	A	A	B	A	B	A	A	B	B	A	A	B	A	B	A	A	B	B	B	B	A	A	B	A	B
chr14	1359	B	B	B	B	A	B	B	A	A	A	B	B	A	B	B	B	A	A	B	A	A	A	B	A	A	B	A	B	A	A	B	B	A	A	B	A	B	A	A	B	B	B	B	A	A	B	A	B
chr14	1363	B	B	B	B	A	B	B	A	A	A	B	B	A	B	B	B	A	A	B	A	A	A	B	A	A	B	A	B	A	A	B	B	A	A	B	A	B	A	A	B	B	B	B	A	A	B	A	B
chr14	1373	B	B	B	B	A	B	B	A	A	A	B	B	A	B	B	B	A	A	B	A	A	B	A	A	A	B	A	B	A	A	B	B	A	A	B	A	B	A	A	B	B	B	B	A	A	B	A	B
chr14	1382	B	B	B	B	A	B	B	A	A	A	B	B	A	B	B	B	A	A	B	A	A	B	A	A	A	B	A	B	A	A	B	B	A	A	B	A	B	A	A	B	B	B	B	A	A	B	A	B
chr14	1388	B	B	B	B	A	B	B	A	A	A	B	B	A	B	B	B	A	A	B	A	A	B	A	A	A	B	A	B	A	A	B	B	A	A	B	A	B	A	A	B	B	B	B	A	A	B	A	B
chr14	1392	B	B	B	B	A	B	B	A	A	A	B	B	A	B	B	B	A	A	B	A	A	B	A	A	A	B	A	B	A	A	B	B	A	A	B	A	B	A	A	B	B	B	B	A	A	B	A	B
chr14	1393	B	B	B	B	A	B	B	A	A	A	B	B	A	B	B	B	A	A	B	A	A	B	A	A	A	B	A	B	A	A	B	B	A	A	B	A	B	A	A	B	B	B	B	A	A	B	A	B
chr14	1395	B	B	B	B	A	B	B	A	A	A	B	B	A	B	B	B	A	A	B	A	A	B	A	A	A	B	A	B	A	A	B	B	A	A	B	A	B	A	A	B	B	B	B	A	A	B	A	B
chr14	1411	B	B	B	B	A	B	B	A	A	A	B	B	A	B	B	B	A	A	B	A	A	B	A	A	A	B	A	B	A	A	B	B	A	A	B	A	B	A	A	B	B	B	B	A	A	B	A	B
chr14	1420	B	B	B	B	A	B	B	A	A	A	B	B	A	B	B	B	B	A	B	A	A	B	A	A	A	B	A	B	A	A	B	B	A	A	B	A	B	A	A	B	B	B	B	A	A	B	A	B
chr14	1435	B	B	B	A	A	B	B	A	A	A	B	B	A	B	B	B	B	A	B	A	A	B	A	A	A	B	A	B	A	A	B	B	A	A	B	A	B	A	A	B	B	B	B	A	A	B	A	B
chr15	163	A	B	A	B	A	A	A	B	B	B	B	A	B	A	A	A	B	B	B	B	B	B	A	B	A	B	A	A	B	B	A	B	B	A	B	B	B	B	B	B	B	B	A	A	B	A	A	B
chr15	166	A	B	A	B	A	A	A	B	B	B	B	A	B	A	A	A	B	A	B	B	B	B	A	B	A	B	A	A	B	B	A	B	B	A	B	B	B	B	B	B	B	B	A	A	B	A	A	B
chr15	170	A	B	A	B	A	A	A	B	B	B	B	A	B	A	A	A	B	A	B	B	B	B	A	B	A	B	A	A	B	B	A	B	B	A	B	B	B	B	B	B	B	B	A	A	B	A	A	B
chr15	183	A	B	A	B	A	A	A	B	B	B	B	A	B	A	A	A	B	A	B	B	B	B	A	B	A	B	A	A	B	B	A	B	B	A	B	B	B	B	B	B	B	B	A	A	B	A	A	B
chr15	184	A	A	A	B	A	A	A	B	B	B	B	A	B	A	A	A	B	A	B	B	B	B	A	B	A	B	A	A	B	B	A	B	B	A	B	B	B	B	B	B	B	B	A	A	B	A	A	B
chr15	198	A	A	A	B	A	A	A	B	B	B	B	A	B	A	A	A	B	A	B	B	B	B	A	B	A	B	A	A	B	B	A	B	B	A	B	B	B	B	B	B	B	B	A	A	B	A	A	B
chr15	199	A	A	A	B	A	A	A	B	B	B	B	A	B	A	A	A	B	A	B	B	B	B	A	B	A	B	A	B	B	B	A	B	B	A	B	B	B	B	B	B	B	B	A	A	B	A	A	B
chr15	211	A	A	A	B	A	A	A	B	B	A	B	A	B	A	A	A	B	A	B	B	B	B	A	B	A	B	A	B	B	B	A	B	B	A	B	B	B	B	B	B	B	B	A	A	B	A	A	B
chr15	224	A	A	A	B	A	A	A	B	B	A	B	A	B	A	A	A	B	A	B	B	B	B	A	B	A	B	A	B	B	B	A	B	B	A	B	B	B	B	B	B	B	B	A	A	B	A	A	B
chr15	261	A	A	A	B	A	A	A	B	B	A	B	A	B	A	A	A	B	A	B	B	B	B	A	B	A	B	A	B	B	B	A	B	B	A	B	B	B	B	B	A	B	B	A	A	B	A	A	B
chr15	288	A	A	A	B	A	A	A	B	B	A	B	A	B	A	A	A	B	A	B	B	B	B	A	B	A	A	A	B	B	B	A	B	B	A	B	B	B	B	B	A	B	B	A	A	B	A	A	B
chr15	354	A	A	A	B	A	A	A	B	B	A	B	A	B	A	A	A	B	A	B	B	B	B	A	B	A	A	A	B	B	B	A	B	B	A	B	B	B	B	B	A	B	B	A	A	B	A	A	B
chr15	372	A	A	A	B	A	A	A	B	B	A	B	A	B	A	A	A	B	A	B	B	B	B	A	B	A	A	A	B	B	B	A	B	B	A	B	B	B	B	B	A	B	B	A	A	B	A	A	B
chr15	471	A	A	A	B	A	A	A	B	B	A	B	A	B	A	A	A	B	A	B	B	B	B	A	B	A	A	A	B	A	B	A	B	B	A	B	B	B	B	B	A	B	B	A	A	B	A	A	B
chr15	651	A	A	A	B	A	A	A	B	B	A	B	A	B	A	A	A	B	A	B	B	B	B	A	B	A	A	A	B	A	B	A	B	B	A	B	B	B	B	B	A	B	B	A	A	B	A	A	B
chr15	792	A	A	A	B	A	A	A	B	B	A	B	A	B	A	A	A	B	A	B	B	B	B	A	B	A	A	A	B	A	B	A	B	B	A	B	B	B	B	B	A	B	B	A	B	B	A	A	B
chr15	1038	A	A	A	B	A	A	A	B	B	A	B	A	B	A	A	A	B	A	B	B	B	B	A	B	A	A	A	B	A	B	A	B	B	A	B	B	B	B	B	A	B	B	A	B	B	A	A	B
chr15	1053	A	A	A	B	A	A	A	B	B	A	B	A	B	A	A	A	B	A	B	B	B	B	A	B	A	A	A	B	A	B	A	B	B	A	B	B	B	B	A	A	B	B	A	B	B	A	A	B
chr15	1060	A	A	A	B	A	A	A	B	B	A	B	A	B	A	A	A	B	A	B	B	B	B	A	B	A	A	A	B	A	B	A	B	B	A	B	B	B	B	A	A	B	B	A	B	B	A	A	B
chr15	1093	A	A	A	B	A	A	A	A	B	A	B	A	B	A	A	A	B	A	B	B	B	B	A	B	A	A	A	B	A	B	A	B	B	A	B	B	B	B	A	A	B	B	A	B	B	A	A	B
chr15	1170	A	A	A	B	A	A	A	A	B	A	B	A	B	A	A	A	B	A	B	B	B	B	A	B	A	A	A	B	A	B	A	B	B	A	B	B	B	B	A	A	B	B	A	B	B	A	A	B
chr15	1184	B	A	A	B	A	A	A	A	B	A	B	A	B	A	A	A	B	A	B	B	B	B	A	B	A	A	A	B	A	B	A	B	B	A	B	B	B	B	A	A	B	B	A	B	B	A	A	B
chr15	1185	B	A	A	B	A	A	A	A	B	A	B	A	B	A	A	A	B	A	B	B	B	B	A	B	A	A	A	B	A	B	A	B	B	A	B	B	B	B	A	A	B	B	A	B	B	A	A	B
chr15	1202	B	A	A	B	A	A	A	A	B	A	B	A	B	A	A	A	B	A	B	B	B	B	B	B	A	A	A	B	A	B	A	B	B	A	B	B	B	B	A	A	B	B	A	B	B	A	A	B
chr15	1209	B	A	A	B	A	A	A	A	B	A	B	A	B	A	A	A	B	A	B	B	B	B	B	B	A	A	A	B	A	B	A	B	B	A	B	B	B	B	A	A	B	B	A	B	B	A	A	B
chr15	1214	B	A	A	B	A	A	A	A	B	A	B	A	B	A	A	A	B	A	B	B	B	B	B	B	A	A	A	B	A	B	A	B	B	A	B	B	B	B	A	A	B	B	A	B	B	A	A	B
chr15	1244	B	A	A	B	A	A	A	A	B	A	B	A	B	A	A	A	B	A	B	B	B	B	B	B	A	A	A	B	A	B	A	B	B	A	B	B	B	B	A	A	B	B	A	B	B	A	A	B
chr15	1245	B	A	A	B	A	A	A	A	B	A	B	A	B	A	A	A	B	A	B	B	B	B	B	B	A	A	A	B	A	B	B	B	B	A	B	B	B	B	A	A	B	B	A	B	B	A	A	B
chr15	1257	B	A	A	A	A	A	A	A	B	A	B	A	B	A	A	A	B	A	B	B	B	B	B	B	A	A	A	B	A	B	B	B	B	A	B	B	B	B	A	A	B	B	A	B	B	A	A	A
chr15	1258	B	A	A	A	A	A	A	A	B	A	B	A	B	A	A	A	B	A	B	B	B	B	B	B	A	A	A	B	A	B	B	B	B	A	B	B	B	B	A	A	B	B	A	B	B	A	A	A
chr15	1266	B	A	A	A	A	A	A	A	B	A	B	A	B	A	A	A	B	A	B	B	B	B	B	B	A	A	A	B	A	B	B	B	B	A	A	B	B	B	A	A	B	B	A	B	B	A	A	A
chr15	1272	B	A	A	A	A	A	A	A	B	A	B	A	B	A	A	A	B	A	B	B	B	B	B	B	A	A	A	B	A	B	B	B	B	A	A	B	B	B	A	A	B	B	A	B	B	A	A	A
chr15	1275	B	A	A	A	A	A	A	A	B	A	B	A	B	A	A	A	B	A	B	B	B	B	B	B	A	A	A	B	A	B	B	B	B	A	A	B	B	B	A	A	B	B	A	B	B	A	A	A
chr15	1294	B	A	A	A	A	A	A	A	B	A	B	A	B	A	A	A	B	A	B	B	B	B	B	B	A	A	A	B	A	B	B	B	B	A	A	B	B	B	A	A	B	B	A	B	B	A	A	A
chr15	1296	B	A	A	A	A	A	A	A	B	A	B	A	B	A	A	A	B	A	B	B	B	B	B	A	A	A	A	B	A	B	B	B	B	A	A	B	B	B	A	A	B	B	A	B	B	A	A	A
chr15	1299	B	A	A	A	A	A	A	A	B	A	B	A	B	A	A	A	B	A	B	B	B	B	B	A	A	A	A	B	A	B	B	B	B	A	A	B	B	B	A	A	B	B	A	B	B	A	A	A
chr15	1308	B	A	A	A	A	B	A	A	B	A	B	A	B	A	A	A	B	A	B	B	B	B	B	A	A	A	A	B	A	B	B	B	B	A	A	B	B	B	A	A	B	B	A	B	B	A	A	A
chr15	1309	B	A	A	A	A	B	A	A	B	A	B	A	B	A	A	A	B	A	B	B	B	B	B	A	A	A	A	B	A	B	B	B	B	A	A	B	B	B	A	A	B	A	A	B	B	A	A	A
chr15	1310	B	A	A	A	A	B	A	A	B	A	A	A	B	A	A	A	B	A	B	B	B	B	B	A	A	A	A	B	A	B	B	B	B	A	A	B	B	B	A	A	B	A	A	B	B	A	A	A
chr15	1315	B	A	A	B	A	B	A	A	B	A	A	A	B	A	A	A	B	A	B	B	B	B	B	A	A	A	A	B	A	B	B	B	B	A	A	B	B	B	A	A	B	A	A	B	B	A	A	A
chr15	1329	B	A	A	B	A	B	A	A	B	A	A	A	B	A	A	A	B	A	B	B	B	B	B	A	A	A	A	B	A	B	B	B	B	A	A	B	B	B	A	A	B	A	A	B	B	A	A	A
chr15	1336	B	A	A	B	A	B	A	A	B	A	A	A	B	A	A	A	B	A	B	B	B	B	B	A	A	A	A	B	A	B	B	B	B	A	A	B	B	B	A	A	B	A	A	B	B	A	A	A
chr15	1353	B	A	A	B	A	B	A	A	B	A	A	A	B	A	A	A	B	A	B	B	B	B	B	A	A	A	A	B	A	B	B	B	B	A	A	B	B	B	A	A	B	A	A	B	B	A	A	A
chr15	1363	B	A	A	B	A	B	A	A	B	A	A	A	B	A	A	A	B	A	B	B	B	B	B	A	A	A	A	B	A	B	B	B	B	A	A	B	B	B	A	A	B	A	A	B	B	A	A	A
chr15	1365	B	A	A	B	A	B	A	A	B	A	A	A	B	A	A	A	B	A	B	B	B	B	B	A	A	A	A	B	A	B	B	B	B	A	A	B	B	A	A	A	B	A	A	B	B	A	A	A
chr15	1368	B	B	A	B	A	B	A	A	B	A	A	A	B	A	A	A	B	A	B	B	B	B	B	A	A	A	A	B	A	B	B	B	B	A	A	B	B	A	A	A	B	A	A	B	B	A	A	A
chr15	1370	B	B	A	B	A	B	A	A	B	A	A	A	B	A	A	A	B	A	B	B	B	B	B	A	A	A	A	B	A	B	B	B	B	A	A	B	B	A	A	A	B	A	A	B	B	A	A	A
chr15	1373	B	B	A	B	A	B	A	A	B	A	A	A	B	A	A	A	B	A	B	B	B	B	B	A	A	A	A	B	A	B	B	B	B	A	A	B	B	A	A	A	B	A	A	B	B	A	A	A
chr15	1374	B	B	A	B	A	B	A	A	B	A	A	A	B	A	A	A	B	A	B	B	B	B	B	A	A	A	A	B	A	B	B	B	B	A	A	B	B	A	A	A	B	A	A	B	B	A	A	A
chr15	1377	B	B	A	B	A	B	A	A	B	A	A	A	B	A	A	A	A	A	B	B	B	B	B	A	A	A	A	B	A	B	B	B	B	A	A	B	B	A	A	A	B	A	A	B	B	A	A	A
chr15	1382	B	B	A	B	A	B	A	A	B	A	A	A	B	A	A	A	A	A	B	B	B	B	B	A	A	A	A	B	B	B	B	B	B	A	A	B	B	A	A	A	B	A	A	B	B	A	A	A
chr15	1385	B	B	A	B	A	B	A	A	B	A	A	A	B	A	A	A	A	A	B	B	B	B	B	A	A	A	A	B	B	B	B	B	B	A	A	B	B	A	A	A	B	A	A	B	B	B	A	A
chr15	1405	B	B	A	B	A	B	A	A	B	A	A	A	A	A	A	A	A	A	B	B	B	B	B	A	A	A	A	B	B	B	B	B	B	A	A	B	B	A	A	A	B	A	A	B	B	B	A	A
chr15	1419	B	B	A	B	A	B	A	A	B	A	A	A	A	A	A	A	A	A	B	B	B	B	B	A	A	A	A	B	B	B	B	B	B	A	A	B	B	A	A	A	B	A	A	B	B	B	A	A
chr16	118	A	B	B	B	B	B	A	A	A	A	B	A	A	B	A	B	B	B	B	A	A	B	A	B	B	A	A	B	B	B	A	A	A	B	B	A	A	A	A	A	B	A	B	A	B	A	A	A
chr16	126	A	B	B	B	B	B	A	A	A	A	B	A	A	B	A	B	B	B	B	A	A	B	A	B	B	A	A	B	B	B	A	A	A	B	B	A	A	A	A	A	B	A	B	A	B	A	A	A
chr16	127	A	B	B	B	B	B	A	A	A	A	B	A	A	B	A	B	B	B	B	A	A	B	A	B	B	A	A	B	B	B	A	A	A	B	B	A	A	A	A	A	B	A	B	A	B	A	A	B
chr16	130	A	B	B	B	B	B	A	A	A	A	B	A	A	B	A	B	B	B	B	A	A	B	A	B	B	A	A	B	B	B	A	A	A	B	B	A	A	A	A	A	B	A	B	A	B	A	A	B
chr16	139	A	B	B	B	B	B	A	A	A	A	B	A	A	B	A	B	B	B	B	A	A	B	A	B	B	A	A	B	B	B	A	A	A	B	B	A	A	B	A	A	B	A	B	A	B	A	A	B
chr16	143	A	B	B	B	B	B	A	A	A	A	B	A	A	B	A	B	B	B	B	A	A	B	A	B	B	A	A	B	B	B	A	A	A	B	B	A	A	B	A	B	B	A	B	A	B	A	A	B
chr16	145	A	B	B	B	B	B	A	A	A	A	B	A	A	B	A	B	B	B	B	A	A	B	A	B	B	A	A	B	B	B	A	A	A	B	B	A	A	B	A	B	B	A	B	A	B	A	A	B
chr16	154	A	B	B	B	B	B	A	A	A	A	B	A	A	B	A	B	B	A	B	A	A	B	A	B	B	A	A	A	B	B	A	A	A	B	B	A	A	B	A	B	B	A	B	A	B	A	A	B
chr16	155	A	B	B	B	B	B	A	A	A	A	B	A	A	B	A	B	B	A	B	A	A	B	A	B	B	A	A	A	A	B	A	A	A	B	B	A	A	B	A	B	B	A	B	A	B	A	A	B
chr16	156	A	B	B	B	B	B	A	A	A	A	B	A	A	B	A	B	B	A	B	A	A	B	A	B	B	A	A	A	A	B	A	A	A	B	B	A	A	B	A	B	B	A	B	A	B	A	A	B
chr16	165	A	B	B	B	B	B	A	A	A	A	B	A	A	B	B	B	B	A	B	A	A	B	A	B	B	B	A	A	A	B	A	A	A	B	B	A	A	B	A	B	B	A	B	A	B	A	A	B
chr16	175	A	B	B	B	B	B	A	A	A	A	B	B	A	B	B	B	B	A	B	A	A	B	A	B	B	B	A	A	A	B	A	A	A	B	B	A	A	B	A	B	B	A	B	A	B	A	A	B
chr16	235	A	B	B	B	B	B	A	A	A	A	B	B	A	B	B	B	B	A	B	A	A	B	A	B	B	B	A	A	A	B	A	A	A	B	B	A	A	B	A	B	B	A	B	A	B	A	A	B
chr16	312	A	B	B	B	B	B	A	B	A	B	B	B	A	B	B	B	B	A	B	A	A	B	A	B	B	B	A	A	A	B	A	A	A	B	B	A	A	B	A	B	B	A	B	B	B	A	A	B
chr16	324	A	B	B	B	B	B	A	B	A	B	B	B	A	B	B	B	B	A	B	A	B	B	A	B	B	B	A	A	A	B	A	A	A	B	B	A	A	B	A	B	B	A	B	B	B	A	A	B
chr16	327	A	B	B	B	B	B	A	B	A	B	B	B	A	B	B	B	B	A	B	A	B	B	A	B	B	B	A	A	A	B	A	A	A	B	B	A	A	B	A	B	B	A	A	B	B	A	A	B
chr16	358	A	B	B	B	B	B	A	B	A	B	B	B	A	B	B	B	B	A	B	A	B	B	A	B	B	B	A	A	A	B	A	A	A	B	B	A	A	B	A	B	B	A	A	B	B	A	A	B
chr16	386	A	B	B	B	B	B	A	B	A	B	B	B	A	B	B	B	B	A	B	A	B	B	A	B	B	B	A	A	A	B	A	A	A	B	A	A	A	B	A	B	B	A	A	B	B	A	A	B
chr16	413	A	B	B	B	B	B	A	B	A	B	B	B	A	B	B	B	B	A	B	A	B	B	A	B	B	B	A	A	A	B	B	A	A	B	A	A	A	B	A	B	B	A	A	B	B	A	A	B
chr16	456	A	B	B	B	B	B	A	B	A	B	B	B	A	B	B	B	B	A	B	A	B	B	A	B	B	B	A	A	A	B	B	A	A	B	A	A	A	B	A	B	B	A	A	B	B	A	A	B
chr16	466	A	B	B	B	B	B	A	B	A	B	B	B	B	B	B	B	B	A	B	A	B	B	A	B	B	B	A	A	A	B	B	A	A	B	A	A	A	B	A	B	B	A	A	B	B	A	A	B
chr16	483	A	B	B	B	B	B	A	B	A	B	B	B	B	B	B	B	B	A	B	A	B	B	A	B	B	B	A	A	A	B	B	A	A	B	A	A	A	B	A	B	B	A	A	B	B	B	A	B
chr16	592	A	B	B	B	B	B	A	B	A	B	B	B	B	B	B	B	B	A	B	A	B	B	A	B	B	B	A	A	A	B	B	A	A	B	A	A	A	B	A	B	B	A	A	B	B	B	A	B
chr16	595	A	B	B	B	B	B	A	B	A	B	B	B	B	B	B	B	B	A	B	A	B	B	A	B	B	B	A	A	A	B	B	A	A	B	A	A	A	B	A	B	B	A	A	B	B	B	A	B
chr16	597	A	B	B	B	B	B	A	B	A	B	B	B	B	B	B	B	B	A	B	A	B	B	A	B	B	B	A	A	A	B	B	A	A	B	A	A	A	B	A	B	B	A	A	B	B	B	A	B
chr16	615	A	B	B	B	B	B	A	B	A	B	B	B	B	B	B	B	B	A	B	A	B	B	A	B	B	B	A	A	A	A	B	A	A	B	A	A	A	B	A	B	B	A	A	B	B	B	A	B
chr16	619	A	B	B	B	B	B	A	B	A	B	B	B	B	B	B	B	B	A	B	A	B	B	A	B	B	B	A	A	A	B	B	A	A	B	A	A	A	B	A	B	B	A	A	B	B	B	A	B
chr16	665	A	B	B	B	B	B	A	B	A	B	B	B	B	B	B	B	B	A	B	A	B	B	A	B	B	B	A	A	A	B	B	A	A	B	A	A	A	B	A	B	B	A	A	B	B	B	A	B
chr16	677	A	B	B	B	B	B	A	B	A	B	B	B	B	B	B	B	B	A	B	A	B	B	A	B	A	B	A	A	A	B	B	A	A	B	A	A	A	B	A	B	B	A	A	B	B	B	A	B
chr16	679	A	B	B	B	B	B	A	B	A	B	B	B	B	B	B	B	B	A	B	A	B	B	A	B	A	B	A	A	A	B	B	A	A	B	A	A	A	B	A	B	B	A	A	B	B	B	A	B
chr16	687	A	B	B	B	B	B	A	B	A	B	B	B	B	B	B	B	B	A	B	A	B	B	A	B	A	B	A	A	A	B	B	A	A	B	A	A	A	B	A	B	B	A	A	B	B	B	A	B
chr16	716	A	B	B	B	B	B	A	B	A	B	B	B	B	B	B	B	B	A	B	A	B	B	A	B	A	B	A	A	A	B	B	A	A	B	A	A	A	B	A	B	B	A	A	B	B	B	A	B
chr16	732	A	B	B	B	A	B	A	B	A	B	B	B	B	B	B	B	B	A	B	A	B	B	A	B	A	B	A	A	A	B	B	A	A	B	A	A	A	B	A	B	B	A	A	B	B	B	A	B
chr16	738	A	B	B	B	A	B	A	B	A	B	B	B	B	B	B	B	B	A	B	A	B	B	A	B	A	B	A	A	A	B	B	A	A	B	A	A	A	B	A	B	B	A	A	B	B	B	A	B
chr16	743	A	B	B	B	A	B	A	B	A	B	B	B	B	B	B	B	B	A	B	A	B	B	A	B	A	B	A	A	A	B	B	A	A	B	A	A	A	B	A	B	B	A	A	B	B	B	A	B
chr16	744	A	B	B	B	A	B	A	B	A	B	B	B	B	B	B	B	B	A	B	A	B	B	A	B	A	B	A	A	A	B	B	A	A	B	A	A	A	B	A	B	B	A	A	B	B	B	A	B
chr16	749	A	B	B	B	A	B	A	B	A	B	B	B	B	B	B	B	B	A	A	A	B	B	A	B	A	B	A	A	A	B	B	A	A	B	A	A	A	B	A	B	B	A	A	B	B	B	A	B
chr16	751	A	B	B	B	A	B	A	B	A	B	B	B	B	B	B	B	B	A	A	A	B	B	A	B	A	B	A	A	A	B	B	A	A	B	A	A	A	B	A	B	B	A	A	B	B	B	A	B
chr16	762	A	B	B	B	A	B	A	B	A	B	B	B	B	B	B	B	B	A	A	A	B	B	A	B	A	B	A	A	A	B	B	A	A	B	A	A	A	B	A	B	B	A	A	B	B	B	A	B
chr16	775	A	B	B	B	A	B	A	B	A	B	B	B	B	B	B	B	B	A	A	A	B	B	A	B	A	B	A	A	A	B	B	A	A	B	A	A	A	B	A	B	B	A	A	B	B	B	A	B
chr16	781	A	B	B	B	A	B	A	B	A	B	B	B	B	B	B	B	B	A	A	A	B	B	A	B	A	B	A	A	A	B	B	A	A	B	A	A	A	B	A	B	B	A	A	B	B	B	A	B
chr16	786	A	B	B	B	A	B	A	B	A	B	B	B	B	B	B	B	B	A	A	A	B	B	A	B	A	B	A	A	A	B	B	A	A	B	A	A	A	B	A	B	B	A	A	B	B	B	A	B
chr16	802	A	B	B	B	A	B	A	B	A	B	B	B	B	B	B	B	B	A	A	A	B	B	A	B	A	B	A	A	A	B	B	A	A	B	A	A	A	B	A	B	B	A	A	B	B	B	A	B
chr16	808	A	B	B	B	A	B	A	B	B	B	B	B	B	B	B	B	B	A	A	A	B	B	A	B	A	B	A	A	A	B	B	A	A	B	A	A	A	B	A	B	B	A	A	B	B	B	A	B
chr16	809	A	B	B	B	A	B	A	B	B	B	B	B	B	B	B	B	B	A	A	A	B	B	A	B	A	B	A	A	A	B	B	A	A	B	A	A	A	B	A	B	B	A	A	B	B	B	A	B
chr16	816	A	B	B	B	A	B	A	B	B	B	B	B	B	B	B	B	B	A	A	A	B	B	A	B	A	B	A	A	A	B	B	A	A	B	A	A	A	B	A	B	B	A	A	B	B	B	A	B
chr16	817	A	B	B	B	A	B	A	B	B	B	B	B	B	B	B	B	B	A	A	A	B	B	A	B	A	B	A	A	A	B	B	A	A	B	A	A	A	B	A	B	B	A	A	B	B	B	A	B
chr16	818	A	B	B	B	A	B	A	B	B	B	B	B	B	B	B	B	B	A	A	A	B	B	A	B	A	B	A	A	A	B	B	A	A	B	A	A	A	B	A	B	B	A	A	B	B	B	A	B
chr16	821	A	B	B	B	A	B	A	B	B	B	B	B	B	B	B	B	B	A	A	A	B	B	A	B	A	B	A	A	A	B	B	A	A	B	A	A	A	B	A	A	B	A	A	B	B	B	A	B
chr16	825	A	B	B	B	A	B	A	B	B	B	B	B	B	B	B	B	B	A	A	A	B	B	A	B	A	B	A	A	A	B	B	A	A	B	A	A	A	B	A	A	A	A	A	B	B	B	A	B
chr16	840	A	B	B	B	A	B	A	B	B	B	B	B	B	B	B	B	B	A	A	A	B	B	A	B	A	B	A	A	A	B	B	A	A	B	A	A	A	B	A	A	A	A	A	B	B	B	A	B
chr16	857	A	B	B	B	A	B	A	B	B	B	B	B	B	B	B	B	B	A	A	A	B	B	A	B	A	B	A	A	A	B	B	A	A	B	A	A	A	B	A	A	A	A	A	B	B	B	A	B
chr16	862	A	B	B	B	A	B	A	B	B	B	B	B	B	B	B	B	B	A	A	A	B	B	B	B	A	B	A	A	A	B	B	A	A	B	A	A	A	B	A	A	A	A	A	B	B	B	A	B
chr16	864	A	B	B	B	A	B	A	B	B	B	B	B	B	B	B	B	B	A	A	A	B	B	B	B	A	B	A	A	A	B	A	A	A	B	A	A	A	B	A	A	A	A	A	B	B	B	A	B
chr16	866	A	B	B	B	A	B	A	B	B	B	B	B	B	A	B	B	B	A	A	A	B	B	B	B	A	B	A	A	A	B	A	A	A	B	A	A	A	B	A	A	A	A	A	B	B	B	A	B
chr16	880	A	B	B	B	A	B	A	B	B	B	B	B	B	A	B	B	B	A	A	A	B	B	B	B	A	B	A	A	A	B	A	A	A	B	A	A	A	B	A	A	A	A	A	B	B	B	A	B
chr16	886	A	B	B	B	A	B	A	B	B	B	B	B	B	A	B	B	B	A	A	A	B	B	B	B	A	B	A	B	A	B	A	A	A	B	A	A	A	B	A	A	A	A	A	B	B	B	A	B
chr16	900	A	B	B	B	A	B	A	B	B	B	B	B	B	A	B	B	B	A	A	A	B	B	B	B	A	B	A	B	A	B	A	A	A	B	A	A	A	B	A	A	A	A	A	B	B	B	A	B
chr16	914	A	B	B	B	A	B	A	B	B	B	B	B	B	A	B	B	B	A	A	A	B	B	B	B	A	B	A	B	A	B	A	A	A	B	A	A	A	B	A	A	A	A	A	B	A	B	A	B
chr17	93	A	B	B	B	A	A	A	A	B	A	B	A	A	A	A	B	B	B	A	B	B	B	B	A	B	A	A	A	B	A	A	B	B	B	A	B	A	B	B	A	B	A	A	A	B	A	B	A
chr17	97	A	B	A	B	A	A	A	A	B	A	B	A	A	A	A	B	B	B	A	B	B	B	B	A	B	A	A	A	B	A	A	B	B	B	A	B	A	B	B	A	B	A	A	A	B	A	B	A
chr17	122	A	B	A	B	A	A	A	A	B	A	B	A	B	A	A	B	B	B	A	B	B	B	B	A	B	A	A	A	B	A	A	B	B	B	A	B	A	B	B	A	B	A	A	A	B	A	B	A
chr17	128	A	B	A	B	A	A	A	A	B	A	B	A	B	A	A	B	B	B	A	B	B	B	B	A	B	A	A	A	B	A	A	B	B	B	A	B	A	B	B	A	B	A	A	A	B	A	B	A
chr17	132	A	B	A	B	A	A	A	A	B	A	B	A	B	A	A	B	B	B	A	B	B	B	B	B	B	A	A	A	B	A	A	B	B	B	A	B	A	B	B	A	B	A	A	A	B	A	B	A
chr17	157	A	B	A	B	A	A	A	A	B	A	B	A	B	A	A	B	B	B	A	B	B	B	B	B	B	A	A	B	B	A	A	B	B	B	A	B	A	B	B	A	B	A	A	A	B	A	B	A
chr17	161	A	B	A	B	A	A	A	A	B	A	B	A	B	A	A	B	B	B	A	B	B	A	B	B	B	A	B	B	B	A	A	B	B	B	A	B	A	B	B	A	B	A	A	A	B	A	B	A
chr17	167	A	B	A	B	A	A	A	A	B	A	B	A	B	A	A	B	B	B	A	B	B	A	B	B	B	A	B	B	B	A	A	B	A	B	A	B	A	B	B	A	B	A	A	A	B	A	B	A
chr17	179	A	B	A	B	A	A	A	A	B	A	B	A	B	A	A	B	B	B	A	B	B	A	B	B	B	A	B	B	B	A	A	B	A	B	A	B	A	B	B	A	B	A	A	A	B	A	B	A
chr17	191	A	B	A	B	A	A	A	A	B	A	B	A	B	A	A	B	B	B	A	B	B	A	B	B	B	A	B	B	B	A	A	B	A	B	A	B	A	B	B	A	B	A	A	A	B	A	B	A
chr17	241	A	B	A	B	A	A	A	A	B	A	B	A	B	A	A	B	B	B	A	B	B	A	B	B	B	A	B	B	B	A	A	B	A	B	A	B	A	B	B	A	B	B	A	A	B	A	B	A
chr17	282	A	B	A	B	A	A	A	A	B	A	B	A	B	A	A	B	B	B	A	B	B	A	B	B	B	B	B	B	B	A	A	B	A	B	A	B	A	B	B	A	B	B	A	A	B	A	B	A
chr17	292	A	B	A	B	A	A	A	B	B	A	B	A	B	A	A	B	B	B	A	B	B	A	B	B	B	B	B	B	B	A	A	B	A	B	A	B	A	B	B	A	B	B	A	A	B	A	B	A
chr17	342	A	B	A	B	A	A	A	B	B	A	B	A	B	A	A	B	B	B	A	B	B	A	B	B	B	B	B	B	B	A	A	B	A	B	A	B	A	B	B	A	B	B	A	A	B	A	B	A
chr17	365	A	A	A	B	A	A	A	B	B	A	B	A	B	A	A	B	B	B	A	B	B	A	B	B	B	B	B	B	B	A	A	B	A	B	A	B	A	B	B	A	B	B	A	A	B	A	B	A
chr17	373	A	A	A	B	A	A	A	B	B	A	B	A	B	A	A	B	B	B	A	B	B	A	B	B	B	B	B	B	B	A	A	B	A	B	A	B	A	B	B	A	B	B	A	A	B	A	B	A
chr17	431	A	A	A	B	A	A	A	B	B	A	B	A	B	A	A	B	B	B	A	B	B	A	B	B	B	B	B	B	B	A	A	B	A	B	A	B	A	B	A	A	B	B	A	A	B	A	B	A
chr17	432	A	A	A	B	A	A	A	B	B	A	B	A	B	A	A	B	B	B	A	B	B	A	B	B	B	B	B	B	B	A	A	B	A	B	A	B	A	B	A	A	B	B	A	A	B	A	B	B
chr17	451	A	A	A	B	A	A	A	B	B	A	B	A	B	A	A	B	B	B	A	B	B	A	B	B	B	B	B	B	B	A	A	B	A	B	A	B	A	B	A	A	B	B	A	A	B	A	B	B
chr17	458	A	A	A	B	A	A	A	B	B	A	B	A	B	A	A	B	B	B	A	B	B	A	B	B	B	B	B	B	B	A	A	B	A	B	A	B	A	B	A	A	B	B	A	A	B	A	B	B
chr17	467	A	A	A	B	A	A	A	B	B	A	B	A	B	A	A	B	B	B	A	B	B	A	B	B	B	B	B	B	B	A	A	B	A	B	A	B	A	A	A	A	B	B	A	A	B	A	B	B
chr17	513	A	A	A	B	A	A	A	B	B	A	B	A	B	A	A	B	B	B	A	B	B	A	B	B	B	B	B	B	B	A	A	B	A	B	A	B	A	A	A	A	B	B	A	A	A	A	B	B
chr17	514	A	A	A	B	A	A	A	B	B	A	B	A	B	A	A	B	B	B	A	B	A	A	B	B	B	B	B	B	B	A	A	A	A	B	A	B	A	A	A	A	B	B	A	A	A	A	B	B
chr17	517	A	A	A	B	A	A	A	B	B	A	B	A	B	A	A	B	B	B	A	B	A	A	B	B	B	B	B	B	B	A	A	A	A	B	A	B	A	A	A	A	B	B	A	A	A	A	B	B
chr17	530	A	A	A	B	A	A	A	B	B	A	B	A	B	A	A	B	B	B	A	B	A	A	B	B	B	B	B	B	B	A	B	A	A	B	A	B	A	A	A	A	B	B	A	A	A	A	B	B
chr17	531	A	A	A	B	A	B	A	B	B	A	B	A	B	A	A	B	B	B	A	B	A	A	B	B	B	B	B	B	B	A	B	A	A	B	A	B	A	A	A	A	B	B	A	A	A	A	B	B
chr17	552	A	A	A	B	A	B	A	B	B	A	B	A	B	A	A	B	A	B	A	B	A	A	B	B	B	B	B	B	B	A	B	A	A	B	A	B	A	A	A	A	B	B	A	A	A	A	B	B
chr17	554	A	A	A	B	A	B	A	B	B	A	B	A	B	A	A	B	A	B	A	B	A	A	B	B	B	B	B	B	B	A	B	A	A	B	A	B	A	A	A	A	B	B	A	A	A	A	B	B
chr17	568	A	A	A	B	A	B	A	B	B	A	B	A	B	A	A	B	A	B	A	B	A	A	B	B	B	B	B	B	B	A	B	A	A	B	A	B	A	A	A	A	B	B	A	A	A	A	B	B
chr17	578	A	A	A	B	A	B	A	B	B	A	B	A	B	A	B	B	A	B	A	B	A	A	B	B	B	B	B	B	B	A	B	A	B	B	A	B	A	A	A	A	B	B	A	A	A	A	B	B
chr17	581	A	A	A	B	A	B	A	B	B	A	B	A	B	A	B	B	A	B	A	B	A	A	B	B	B	B	B	B	B	A	B	A	B	B	A	B	A	A	A	A	B	B	A	A	A	A	B	B
chr17	583	A	A	A	B	A	B	A	B	B	A	B	A	B	A	B	B	A	B	A	B	A	A	B	B	B	B	B	B	B	A	B	A	B	B	A	B	A	A	A	A	B	B	A	A	A	A	B	B
chr17	584	A	A	A	A	A	B	A	B	B	A	B	A	B	A	B	B	A	B	A	B	A	A	B	B	B	B	B	B	B	A	B	A	B	B	A	B	A	A	A	A	B	B	A	A	A	A	B	B
chr17	591	A	A	A	A	A	B	A	B	B	A	B	A	B	A	B	B	A	B	A	B	A	A	B	B	B	B	B	B	B	A	B	A	B	B	A	B	B	A	A	A	B	B	A	A	A	A	B	B
chr17	597	A	A	A	A	B	B	A	B	B	A	B	A	B	A	B	B	A	B	A	B	A	A	B	B	B	B	B	B	B	A	B	A	B	B	A	B	B	A	A	A	B	B	A	A	B	A	B	B
chr17	614	A	A	A	A	B	B	B	B	B	A	B	A	B	A	B	B	A	B	A	B	A	A	B	B	B	B	B	B	B	A	B	A	B	B	A	B	A	A	A	A	B	B	A	A	B	A	B	B
chr17	619	A	A	A	A	B	B	B	B	B	A	B	A	B	A	B	B	A	B	A	B	A	A	B	B	B	B	B	B	B	A	B	A	B	B	A	B	A	A	A	A	B	B	A	A	B	A	B	B
chr17	639	A	A	A	A	B	B	B	B	B	A	B	A	B	A	B	B	A	B	A	B	A	A	B	B	A	B	B	B	B	A	B	A	B	B	A	B	A	A	A	A	B	B	A	A	B	A	B	B
chr18	7	B	A	A	B	A	A	A	A	B	B	A	A	A	A	A	B	A	B	B	A	A	A	B	B	A	B	B	B	B	B	B	A	A	A	A	B	A	A	B	B	B	A	A	A	A	B	B	B
chr18	22	B	A	A	B	A	A	A	A	B	B	A	A	A	A	A	B	A	B	B	A	A	A	B	B	A	B	A	B	B	B	B	A	A	A	A	B	A	A	B	B	B	A	A	A	A	B	B	B
chr18	23	B	A	A	B	A	A	A	A	B	B	A	A	A	A	A	B	A	B	B	A	A	A	B	B	A	B	A	B	B	B	B	A	A	A	A	B	A	A	B	B	B	B	A	A	A	B	B	B
chr18	24	B	A	A	B	A	A	A	A	B	B	A	A	A	A	A	B	A	B	B	A	B	A	B	B	A	B	A	B	B	B	B	A	A	A	A	B	A	A	B	B	B	B	A	A	A	B	B	B
chr18	33	B	A	A	B	A	A	A	A	B	A	A	A	A	A	A	B	A	B	B	A	B	A	B	B	A	B	A	B	B	B	B	A	A	A	A	B	A	A	B	B	B	B	A	A	A	B	B	B
chr18	37	B	A	A	B	A	A	A	A	B	A	A	A	A	A	A	B	A	B	B	A	B	A	B	B	A	B	A	B	B	B	B	A	A	A	A	B	A	A	B	B	B	B	A	A	A	B	B	B
chr18	38	B	A	A	B	A	A	A	A	B	A	A	A	A	A	A	B	A	B	B	A	B	A	B	B	A	B	A	B	B	B	B	A	A	A	A	B	A	A	B	B	B	B	A	A	A	B	B	B
chr18	47	B	A	A	B	A	A	A	A	B	A	A	A	A	A	A	B	A	B	B	A	B	A	B	B	A	B	A	B	B	B	B	A	A	A	A	B	A	A	B	B	B	B	A	A	A	B	B	B
chr18	56	B	A	A	B	A	A	A	A	B	A	A	A	A	A	A	A	A	B	B	A	B	A	B	B	A	B	A	B	B	B	B	A	A	A	A	B	A	A	B	B	B	B	A	A	A	B	B	B
chr18	68	B	A	A	B	A	A	A	A	B	A	A	A	A	A	A	A	A	B	B	A	B	A	B	B	A	B	A	B	B	B	B	A	A	A	A	B	A	A	B	B	B	B	A	A	A	B	B	B
chr18	71	B	A	A	B	A	A	A	A	B	A	A	A	A	A	A	A	A	B	B	A	B	A	B	B	A	B	A	B	B	B	B	A	A	A	A	B	A	A	B	B	B	B	A	A	A	B	B	B
chr18	83	B	A	A	B	A	A	A	A	B	A	A	A	A	A	A	A	A	B	B	A	B	A	B	B	A	B	A	B	B	B	B	A	A	A	A	B	A	A	A	B	B	B	B	A	A	B	B	B
chr18	135	B	A	A	B	A	A	A	A	B	A	A	A	A	A	A	A	A	B	B	A	B	A	B	B	A	B	A	B	B	B	B	A	A	A	A	B	A	A	A	B	B	B	B	A	A	B	B	B
chr18	136	B	A	A	B	A	A	A	A	A	A	A	A	A	A	A	A	A	B	B	A	B	A	B	B	A	B	A	B	B	B	B	A	A	A	A	B	A	A	A	B	B	B	B	A	A	B	B	B
chr18	141	B	A	A	B	A	A	A	A	A	A	A	A	A	A	A	A	A	B	B	A	B	A	B	B	A	B	A	B	B	B	B	A	A	A	A	B	A	A	A	B	B	B	B	A	A	B	B	B
chr18	153	B	A	A	B	A	A	A	A	A	A	A	A	A	A	A	A	A	B	B	A	B	A	B	B	A	B	A	B	B	B	B	A	A	A	A	B	A	A	A	B	B	B	B	A	A	B	B	B
chr18	154	B	A	A	B	A	A	A	A	A	A	A	A	A	A	A	A	A	B	B	A	B	A	B	B	A	B	A	B	B	B	B	A	A	A	A	B	A	A	A	B	B	B	B	A	A	B	B	B
chr18	155	B	A	A	B	A	A	A	A	A	A	A	A	A	A	A	A	A	B	B	A	B	A	B	B	A	B	A	B	B	B	B	A	A	A	A	B	A	A	A	B	B	B	B	A	A	B	B	B
chr18	161	B	A	A	B	A	A	A	A	A	A	A	A	A	A	A	A	A	B	B	A	B	A	B	B	A	B	A	B	B	B	B	A	A	A	A	B	A	A	A	B	B	B	B	A	A	B	B	B
chr18	168	B	A	A	A	A	A	A	A	A	A	A	A	A	A	A	A	A	B	B	A	B	A	B	B	A	B	A	B	B	B	B	A	A	A	A	B	A	A	A	B	B	B	B	A	A	B	B	B
chr18	181	B	A	A	A	A	A	A	A	A	A	A	A	A	A	A	A	A	B	B	A	B	A	B	B	A	B	A	B	B	B	B	A	A	A	A	B	A	A	A	B	B	B	B	A	A	B	B	B
chr18	184	B	A	A	A	A	A	A	A	A	A	A	A	A	A	A	A	A	B	B	A	B	A	B	B	A	B	A	B	B	B	B	A	A	A	A	B	A	A	A	B	B	B	B	A	A	B	B	B
chr18	229	B	A	A	A	A	A	A	A	A	A	A	A	A	A	A	A	B	B	B	A	B	A	B	B	A	B	A	B	B	B	B	A	A	A	A	B	A	A	A	B	B	B	B	A	A	B	B	B
chr18	230	B	A	A	A	A	A	A	A	A	A	A	A	A	A	A	A	B	B	B	A	B	A	B	B	A	B	A	B	B	B	B	A	A	A	A	B	A	A	A	B	B	B	B	A	A	B	B	B
chr18	231	B	A	A	A	A	A	A	A	A	A	A	A	A	A	A	A	B	B	B	A	B	A	B	B	A	B	A	B	B	B	B	A	A	A	A	B	A	A	A	B	B	B	B	A	A	B	B	B
chr18	255	B	A	A	A	A	A	A	A	A	A	A	A	A	A	A	A	B	B	B	A	B	A	B	B	A	B	A	B	B	B	B	A	A	A	A	B	B	A	A	B	B	B	B	A	A	B	B	B
chr18	327	B	A	A	A	A	A	A	A	A	A	A	A	A	A	A	A	B	B	B	A	B	A	B	B	A	B	A	B	B	B	B	A	A	A	A	B	B	A	A	B	B	B	B	A	A	B	B	B
chr18	330	B	A	A	A	A	A	A	A	A	A	A	A	A	A	A	A	B	B	B	A	B	A	B	B	A	B	A	B	B	B	B	A	A	A	A	B	B	A	A	B	B	B	B	A	A	B	B	B
chr18	404	B	A	A	A	A	A	A	A	A	A	A	A	A	A	A	A	B	B	B	A	B	A	B	B	A	B	A	B	B	B	B	A	A	A	A	B	B	A	A	B	B	B	B	A	A	B	B	B
chr18	428	B	A	A	A	A	A	A	A	A	A	A	A	A	A	A	A	B	B	B	A	B	A	B	B	A	B	A	B	B	B	B	A	A	A	A	B	B	A	A	B	B	B	B	A	A	B	B	B
chr18	429	B	A	A	A	A	A	A	A	A	A	A	A	A	A	A	A	B	B	B	A	B	A	B	B	A	B	A	B	B	B	B	A	A	A	A	B	B	A	A	B	B	B	B	A	A	A	B	B
chr18	436	B	A	A	A	A	A	A	A	A	A	A	A	A	A	A	A	B	B	B	A	B	A	B	B	A	B	A	B	B	B	B	A	A	A	A	B	B	A	A	B	B	B	B	B	A	A	B	B
chr18	443	B	A	A	A	A	A	A	A	A	A	A	A	A	A	A	A	B	B	B	A	B	A	B	B	A	B	A	B	B	B	B	A	A	A	A	B	B	A	A	B	B	B	B	B	A	A	B	B
chr18	449	B	B	A	A	A	A	A	A	A	A	A	A	A	A	A	A	B	B	B	A	B	A	B	B	A	B	A	B	B	B	B	A	A	A	A	B	B	A	A	B	B	B	B	B	A	A	B	B
chr18	461	B	B	A	A	A	A	A	A	A	A	A	A	A	A	A	A	B	B	B	A	B	A	B	B	A	B	A	B	B	B	B	A	A	A	A	B	B	A	A	B	B	B	B	B	A	A	B	B
chr18	466	B	B	A	A	A	A	A	A	A	A	A	A	A	A	A	A	B	B	B	A	B	A	B	B	A	B	A	B	B	B	B	A	A	A	A	B	B	A	A	B	B	B	B	B	A	A	B	B
chr18	468	B	B	A	A	A	A	A	A	A	A	A	A	A	A	A	A	B	B	B	A	B	A	B	B	A	B	A	B	B	B	B	A	A	A	A	B	B	A	A	B	B	B	B	B	A	A	B	B
chr18	470	B	B	A	A	B	A	A	A	A	A	A	A	A	A	A	A	B	B	B	A	B	A	B	B	A	B	A	B	B	B	B	A	A	A	A	B	B	A	A	B	B	B	B	B	A	A	B	B
chr18	477	B	B	A	A	B	A	A	A	A	A	A	A	A	A	A	A	B	B	B	A	B	A	B	B	A	B	A	B	B	B	B	A	A	A	A	B	B	A	A	B	B	B	B	B	B	A	B	B
chr18	478	B	B	A	A	B	A	A	A	A	A	A	A	A	A	A	A	B	B	B	A	B	A	B	B	A	B	A	B	B	B	B	A	A	A	A	B	B	A	A	B	B	B	B	B	B	A	B	B
chr18	485	B	B	A	A	B	A	A	A	A	A	A	B	A	A	A	A	B	B	B	A	B	A	B	B	A	B	A	B	B	B	B	A	A	A	A	B	B	A	A	B	B	B	B	B	B	A	B	B
chr18	487	B	B	A	A	B	A	A	A	A	A	A	B	A	A	A	A	B	B	B	A	B	A	B	B	A	B	A	B	B	B	B	A	A	A	A	B	B	A	A	B	B	B	B	B	B	A	B	B
chr18	501	B	B	A	A	B	A	A	A	A	A	A	B	A	A	A	A	B	B	B	A	B	A	B	B	A	B	A	B	B	B	B	A	A	A	A	B	B	A	A	B	B	B	B	B	B	A	B	B
chr18	514	B	B	A	A	B	A	A	A	A	A	A	B	A	A	A	A	B	B	B	A	B	A	B	B	A	B	A	B	B	B	B	A	A	A	A	B	B	A	A	B	B	B	B	B	B	A	B	B
chr18	536	B	B	A	A	B	A	A	A	A	A	A	B	A	A	A	A	B	B	B	A	B	B	B	B	A	B	A	B	B	B	B	A	A	A	A	B	B	A	A	B	B	B	B	B	B	A	B	B
chr18	543	B	B	A	A	B	A	A	A	A	A	A	B	A	A	A	A	B	B	B	A	B	B	B	B	A	B	A	B	B	B	B	A	A	A	A	B	B	A	A	B	B	B	B	B	B	A	B	B
chr18	550	B	B	A	A	B	A	A	A	A	A	A	B	A	A	A	A	B	B	B	A	B	B	B	B	A	B	A	B	B	B	B	A	A	A	A	B	B	A	A	B	B	B	B	B	B	A	B	B
chr18	555	B	B	A	A	B	B	B	A	A	A	A	B	A	A	A	A	B	B	B	A	B	B	B	B	A	B	A	B	B	B	B	A	A	A	A	B	B	A	A	B	A	B	B	B	B	A	B	B
chr18	572	B	B	A	A	B	B	B	A	A	A	A	B	A	A	A	A	B	B	B	A	B	B	B	B	A	B	A	B	B	B	B	A	A	A	A	B	B	A	A	B	A	B	B	B	B	A	B	B
chr18	595	B	B	A	A	B	B	B	A	A	A	A	B	A	A	A	A	B	B	B	A	B	B	B	B	A	B	A	B	B	B	A	A	A	A	A	B	B	A	A	B	A	B	B	B	B	A	B	B
[truncated: 54 more columns]
