# Supplementary material for: Haplotype-resolved assembly of a pig genome using single-sperm sequencing
Source: Commun Biol. 2024 Jun 18;7:738. doi: 10.1038/s42003-024-06397-x (PMC11189477; doi:10.1038/s42003-024-06397-x)
Supplement: Supplementary file 4 — Supplementary Data 2 [file 42003_2024_6397_MOESM4_ESM.xlsx]

## Sheet: Sheet1
Supplementary Data 2. Genetic map of the sperm population.
CHR_ID	Position(Mb)	Marker_ID	Position (cM)
chr01	1	bin_0001	0
chr01	2.2	bin_0002	1
chr01	2.5	bin_0003	2
chr01	2.9	bin_0004	3
chr01	4.7	bin_0005	4
chr01	5.1	bin_0006	5
chr01	6	bin_0007	5.9
chr01	6.2	bin_0008	6.9
chr01	6.4	bin_0009	8.9
chr01	6.9	bin_0010	9.9
chr01	7.3	bin_0011	10.9
chr01	8.5	bin_0012	11.9
chr01	9.2	bin_0013	12.9
chr01	9.6	bin_0014	13.9
chr01	9.9	bin_0015	14.9
chr01	10.3	bin_0016	16.8
chr01	10.9	bin_0017	19.8
chr01	11.4	bin_0018	21.8
chr01	12.3	bin_0019	23.8
chr01	12.7	bin_0020	24.8
chr01	14.3	bin_0021	25.7
chr01	14.5	bin_0022	26.7
chr01	14.8	bin_0023	27.7
chr01	15.2	bin_0024	28.7
chr01	17.9	bin_0025	29.7
chr01	18.8	bin_0026	30.7
chr01	20.6	bin_0027	31.7
chr01	21.4	bin_0028	32.7
chr01	21.8	bin_0029	33.7
chr01	22.1	bin_0030	35.6
chr01	26.1	bin_0031	36.6
chr01	26.9	bin_0032	37.6
chr01	30.2	bin_0033	38.6
chr01	30.3	bin_0034	44.6
chr01	37.4	bin_0035	45.5
chr01	37.6	bin_0036	46.5
chr01	38.5	bin_0037	47.5
chr01	40.3	bin_0038	48.5
chr01	43.6	bin_0039	49.5
chr01	46.1	bin_0040	51.5
chr01	48	bin_0041	52.5
chr01	50	bin_0042	53.5
chr01	52.4	bin_0043	54.5
chr01	56.1	bin_0044	55
chr01	57.2	bin_0045	55.9
chr01	66.5	bin_0046	56.4
chr01	66.7	bin_0047	57.4
chr01	66.8	bin_0048	58.4
chr01	78.6	bin_0049	59.4
chr01	80.3	bin_0050	60.4
chr01	93.5	bin_0051	61.9
chr01	93.6	bin_0052	62.9
chr01	93.7	bin_0053	67.8
chr01	97.8	bin_0054	68.8
chr01	101.7	bin_0055	69.3
chr01	104.4	bin_0056	70.3
chr01	105.4	bin_0057	71.3
chr01	107.4	bin_0058	72.3
chr01	110.7	bin_0059	73.3
chr01	115.5	bin_0060	74.3
chr01	120.5	bin_0061	75.2
chr01	124.3	bin_0062	76.2
chr01	142.3	bin_0063	77.2
chr01	144.8	bin_0064	78.2
chr01	153.7	bin_0065	79.2
chr01	154.1	bin_0066	80.2
chr01	156.7	bin_0067	81.2
chr01	158.1	bin_0068	82.2
chr01	161.1	bin_0069	83.2
chr01	161.6	bin_0070	84.2
chr01	165.5	bin_0071	85.1
chr01	173.8	bin_0072	87.1
chr01	178.7	bin_0073	89.1
chr01	180.5	bin_0074	90.1
chr01	181.2	bin_0075	91.1
chr01	185.6	bin_0076	92.1
chr01	200.3	bin_0077	93.1
chr01	203.3	bin_0078	94.1
chr01	210.4	bin_0079	96
chr01	215.2	bin_0080	97
chr01	217.6	bin_0081	98
chr01	220	bin_0082	99
chr01	221.3	bin_0083	100
chr01	221.9	bin_0084	101
chr01	224.1	bin_0085	102
chr01	231	bin_0086	103
chr01	231.8	bin_0087	104
chr01	234.6	bin_0088	105
chr01	236.3	bin_0089	105.9
chr01	242.2	bin_0090	106.9
chr01	242.4	bin_0091	107.9
chr01	244.1	bin_0092	109.9
chr01	249.8	bin_0093	110.9
chr01	251.8	bin_0094	111.9
chr01	252	bin_0095	113.9
chr01	252.2	bin_0096	118.8
chr01	252.3	bin_0097	119.8
chr01	252.4	bin_0098	121.8
chr01	252.5	bin_0099	122.8
chr01	257.1	bin_0100	128.7
chr01	258.3	bin_0101	129.7
chr01	261.8	bin_0102	130.7
chr01	267.2	bin_0103	131.7
chr01	267.5	bin_0104	133.7
chr01	269.4	bin_0105	136.6
chr01	269.8	bin_0106	137.6
chr01	269.9	bin_0107	138.6
chr01	271.4	bin_0108	144.6
chr01	271.8	bin_0109	146.5
chr01	272.2	bin_0110	147.5
chr01	272.8	bin_0111	149.5
chr01	272.9	bin_0112	150.5
chr01	273.1	bin_0113	151
chr01	273.2	bin_0114	152
chr01	274.1	bin_0115	153
chr01	274.4	bin_0116	154
chr01	274.5	bin_0117	155
chr01	274.6	bin_0118	155.9
chr01	275.1	bin_0119	156.4
chr01	276.2	bin_0120	157.4
chr01	279.8	bin_0121	159.4
chr02	2.3	bin_0122	0
chr02	2.5	bin_0123	1
chr02	3.8	bin_0124	2
chr02	4	bin_0125	4
chr02	4.6	bin_0126	5
chr02	5.9	bin_0127	6.9
chr02	6	bin_0128	7.9
chr02	6.3	bin_0129	8.9
chr02	7	bin_0130	10.9
chr02	7.1	bin_0131	11.9
chr02	7.2	bin_0132	12.9
chr02	7.9	bin_0133	13.9
chr02	11.2	bin_0134	14.9
chr02	11.8	bin_0135	18.8
chr02	12.3	bin_0136	19.8
chr02	12.7	bin_0137	20.8
chr02	13.8	bin_0138	21.8
chr02	14.1	bin_0139	23.8
chr02	14.4	bin_0140	24.8
chr02	15	bin_0141	25.7
chr02	15.1	bin_0142	27.7
chr02	16.4	bin_0143	28.7
chr02	18.3	bin_0144	29.7
chr02	18.9	bin_0145	31.7
chr02	19.5	bin_0146	32.7
chr02	21	bin_0147	33.7
chr02	21.4	bin_0148	34.7
chr02	21.8	bin_0149	36.6
chr02	24.4	bin_0150	39.6
chr02	29.2	bin_0151	40.6
chr02	29.4	bin_0152	42.6
chr02	29.5	bin_0153	43.6
chr02	32.1	bin_0154	44.6
chr02	37.7	bin_0155	45.5
chr02	42.9	bin_0156	47.5
chr02	49.4	bin_0157	49.5
chr02	50.6	bin_0158	50.5
chr02	51.8	bin_0159	52.5
chr02	52.1	bin_0160	56.4
chr02	52.3	bin_0161	59.4
chr02	52.6	bin_0162	63.4
chr02	52.9	bin_0163	64.4
chr02	53.1	bin_0164	65.3
chr02	53.4	bin_0165	66.3
chr02	53.5	bin_0166	67.3
chr02	53.7	bin_0167	70.3
chr02	54.1	bin_0168	71.3
chr02	54.3	bin_0169	72.3
chr02	70.5	bin_0170	73.3
chr02	73.2	bin_0171	74.3
chr02	73.8	bin_0172	75.2
chr02	73.9	bin_0173	78.2
chr02	75.9	bin_0174	80.2
chr02	76	bin_0175	81.2
chr02	78.1	bin_0176	82.2
chr02	78.2	bin_0177	83.2
chr02	78.5	bin_0178	85.1
chr02	80.7	bin_0179	86.1
chr02	80.8	bin_0180	88.1
chr02	80.9	bin_0181	89.1
chr02	83.3	bin_0182	90.1
chr02	85.2	bin_0183	93.1
chr02	91.5	bin_0184	95
chr02	91.6	bin_0185	96
chr02	95.9	bin_0186	97
chr02	105.3	bin_0187	98
chr02	105.7	bin_0188	99
chr02	111.1	bin_0189	100
chr02	114.6	bin_0190	103
chr02	118.8	bin_0191	104
chr02	122.9	bin_0192	105
chr02	123.3	bin_0193	105.9
chr02	124.7	bin_0194	106.9
chr02	127	bin_0195	107.9
chr02	127.4	bin_0196	108.9
chr02	128.1	bin_0197	109.9
chr02	133.8	bin_0198	110.9
chr02	134.9	bin_0199	111.9
chr02	135.4	bin_0200	112.9
chr02	135.8	bin_0201	113.9
chr02	136.3	bin_0202	114.9
chr02	136.4	bin_0203	115.8
chr02	137.6	bin_0204	117.8
chr02	137.8	bin_0205	118.8
chr02	140.7	bin_0206	119.8
chr02	141.2	bin_0207	120.8
chr02	143.9	bin_0208	121.8
chr02	144	bin_0209	122.8
chr02	144.4	bin_0210	123.8
chr02	144.6	bin_0211	124.8
chr02	145.6	bin_0212	125.7
chr02	145.8	bin_0213	126.7
chr02	148.1	bin_0214	127.7
chr02	148.7	bin_0215	128.7
chr02	149.5	bin_0216	129.7
chr02	150	bin_0217	130.7
chr02	150.6	bin_0218	131.7
chr02	151.1	bin_0219	132.7
chr02	152.2	bin_0220	133.7
chr02	152.3	bin_0221	134.7
chr02	154.2	bin_0222	135.6
chr02	154.3	bin_0223	136.6
chr02	154.8	bin_0224	137.6
chr02	154.9	bin_0225	138.6
chr02	155.3	bin_0226	141.6
chr02	156.2	bin_0227	142.6
chr02	157.9	bin_0228	143.6
chr02	158	bin_0229	144.1
chr03	0.1	bin_0230	0
chr03	0.2	bin_0231	8.9
chr03	0.7	bin_0232	15.8
chr03	1.3	bin_0233	17.8
chr03	1.4	bin_0234	19.8
chr03	1.9	bin_0235	21.8
chr03	2.5	bin_0236	25.7
chr03	2.7	bin_0237	26.7
chr03	2.9	bin_0238	27.2
chr03	3.2	bin_0239	28.2
chr03	3.7	bin_0240	30.2
chr03	4.2	bin_0241	31.2
chr03	5	bin_0242	32.2
chr03	5.2	bin_0243	34.2
chr03	5.3	bin_0244	35.1
chr03	5.4	bin_0245	38.1
chr03	5.5	bin_0246	39.1
chr03	5.7	bin_0247	40.1
chr03	5.9	bin_0248	47
chr03	6.2	bin_0249	48
chr03	6.3	bin_0250	49
chr03	6.4	bin_0251	50
chr03	6.7	bin_0252	51
chr03	6.8	bin_0253	52
chr03	11.1	bin_0254	53
chr03	11.4	bin_0255	54
chr03	13	bin_0256	55
chr03	14.5	bin_0257	55.9
chr03	14.6	bin_0258	56.9
chr03	14.8	bin_0259	58.9
chr03	15.3	bin_0260	60.9
chr03	20.3	bin_0261	61.9
chr03	27.2	bin_0262	62.9
chr03	28	bin_0263	63.9
chr03	32.7	bin_0264	64.9
chr03	33.8	bin_0265	65.8
chr03	37	bin_0266	66.8
chr03	40.8	bin_0267	67.8
chr03	42.2	bin_0268	70.8
chr03	43	bin_0269	71.8
chr03	55.4	bin_0270	73.8
chr03	57	bin_0271	74.8
chr03	57.3	bin_0272	75.7
chr03	58.5	bin_0273	76.7
chr03	72.8	bin_0274	77.7
chr03	74.3	bin_0275	78.7
chr03	75.1	bin_0276	79.7
chr03	75.9	bin_0277	80.7
chr03	85.7	bin_0278	81.7
chr03	95.4	bin_0279	82.7
chr03	96.1	bin_0280	83.7
chr03	96.8	bin_0281	84.7
chr03	99.4	bin_0282	85.6
chr03	101.9	bin_0283	86.6
chr03	104.2	bin_0284	87.6
chr03	104.7	bin_0285	88.6
chr03	107.7	bin_0286	89.6
chr03	108.2	bin_0287	90.6
chr03	108.7	bin_0288	92.6
chr03	109.8	bin_0289	93.6
chr03	110.8	bin_0290	94.6
chr03	112.8	bin_0291	98.5
chr03	113.2	bin_0292	99.5
chr03	114.1	bin_0293	100.5
chr03	114.6	bin_0294	101.5
chr03	114.8	bin_0295	102.5
chr03	117.3	bin_0296	103.5
chr03	118.8	bin_0297	104.5
chr03	119.9	bin_0298	105.4
chr03	120.2	bin_0299	106.4
chr03	120.3	bin_0300	107.4
chr03	120.9	bin_0301	108.4
chr03	121.3	bin_0302	109.4
chr03	122.2	bin_0303	110.4
chr03	123	bin_0304	111.4
chr03	123.2	bin_0305	113.4
chr03	123.6	bin_0306	115.3
chr03	123.7	bin_0307	116.3
chr03	123.9	bin_0308	117.3
chr03	124.8	bin_0309	118.3
chr03	125	bin_0310	119.3
chr03	125.1	bin_0311	120.3
chr03	126.3	bin_0312	121.3
chr03	126.4	bin_0313	122.3
chr03	126.5	bin_0314	123.3
chr03	127	bin_0315	124.3
chr03	128	bin_0316	125.2
chr03	128.3	bin_0317	129.2
chr03	129.3	bin_0318	130.2
chr03	129.9	bin_0319	131.2
chr03	130.2	bin_0320	133.2
chr03	130.4	bin_0321	135.1
chr03	130.7	bin_0322	136.1
chr03	131	bin_0323	137.1
chr03	132.3	bin_0324	138.1
chr03	132.5	bin_0325	139.1
chr03	133.2	bin_0326	140.1
chr03	135	bin_0327	142.1
chr04	4	bin_0328	0
chr04	4.3	bin_0329	1
chr04	5.4	bin_0330	2
chr04	5.9	bin_0331	4
chr04	6.2	bin_0332	5
chr04	6.5	bin_0333	5.9
chr04	6.7	bin_0334	6.9
chr04	7.5	bin_0335	7.9
chr04	7.9	bin_0336	8.9
chr04	8.4	bin_0337	10.9
chr04	8.8	bin_0338	12.9
chr04	8.9	bin_0339	13.9
chr04	9.3	bin_0340	14.9
chr04	10.8	bin_0341	15.8
chr04	10.9	bin_0342	16.8
chr04	11.5	bin_0343	18.8
chr04	11.7	bin_0344	19.8
chr04	12.5	bin_0345	20.8
chr04	12.6	bin_0346	21.8
chr04	14	bin_0347	23.8
chr04	15.7	bin_0348	24.8
chr04	17.8	bin_0349	26.7
chr04	18.1	bin_0350	27.7
chr04	18.2	bin_0351	28.7
chr04	18.3	bin_0352	29.7
chr04	20	bin_0353	30.7
chr04	20.6	bin_0354	31.7
chr04	21.1	bin_0355	32.7
chr04	22.6	bin_0356	33.7
chr04	22.9	bin_0357	35.6
chr04	23	bin_0358	36.6
chr04	23.2	bin_0359	37.6
chr04	30.3	bin_0360	39.6
chr04	32.6	bin_0361	40.6
chr04	34.1	bin_0362	41.6
chr04	39.6	bin_0363	42.6
chr04	39.8	bin_0364	43.6
chr04	42.6	bin_0365	44.6
chr04	63.4	bin_0366	45.5
chr04	68.1	bin_0367	46.5
chr04	87.2	bin_0368	47.5
chr04	88.5	bin_0369	48
chr04	90.1	bin_0370	48.5
chr04	93.5	bin_0371	49.5
chr04	94.4	bin_0372	50.5
chr04	95.3	bin_0373	51.5
chr04	96.2	bin_0374	52.5
chr04	102.1	bin_0375	53.5
chr04	102.2	bin_0376	54.5
chr04	103	bin_0377	55.4
chr04	107.8	bin_0378	56.4
chr04	109.1	bin_0379	57.4
chr04	109.5	bin_0380	58.4
chr04	109.7	bin_0381	59.4
chr04	111.8	bin_0382	61.4
chr04	112.3	bin_0383	62.4
chr04	112.5	bin_0384	63.4
chr04	112.7	bin_0385	64.4
chr04	113.2	bin_0386	65.3
chr04	113.7	bin_0387	66.3
chr04	113.9	bin_0388	68.3
chr04	115.1	bin_0389	70.3
chr04	115.3	bin_0390	71.3
chr04	116.8	bin_0391	73.3
chr04	117.3	bin_0392	74.3
chr04	117.5	bin_0393	75.2
chr04	118.3	bin_0394	76.2
chr04	118.4	bin_0395	81.2
chr04	120.5	bin_0396	82.2
chr04	121.4	bin_0397	83.2
chr04	121.5	bin_0398	86.1
chr04	121.7	bin_0399	87.1
chr04	121.9	bin_0400	89.1
chr04	124.8	bin_0401	90.1
chr04	125.3	bin_0402	91.1
chr04	125.9	bin_0403	92.1
chr04	126.5	bin_0404	93.1
chr04	127.6	bin_0405	94.1
chr04	129.1	bin_0406	95
chr04	130.2	bin_0407	97
chr04	131.6	bin_0408	98
chr05	1.3	bin_0409	0
chr05	1.6	bin_0410	1
chr05	2	bin_0411	2
chr05	2.3	bin_0412	3
chr05	3.5	bin_0413	4
chr05	3.7	bin_0414	5.9
chr05	4.7	bin_0415	6.9
chr05	4.8	bin_0416	8.9
chr05	5.1	bin_0417	9.9
chr05	5.5	bin_0418	11.9
chr05	5.9	bin_0419	12.9
chr05	6.7	bin_0420	13.9
chr05	7.2	bin_0421	14.9
chr05	7.4	bin_0422	16.8
chr05	7.7	bin_0423	18.8
chr05	7.9	bin_0424	20.8
chr05	8.2	bin_0425	22.8
chr05	8.4	bin_0426	23.8
chr05	8.7	bin_0427	24.8
chr05	9.5	bin_0428	25.7
chr05	11	bin_0429	27.7
chr05	11.3	bin_0430	28.7
chr05	11.4	bin_0431	29.7
chr05	12.3	bin_0432	30.7
chr05	12.5	bin_0433	32.7
chr05	12.7	bin_0434	33.7
chr05	13.3	bin_0435	35.6
chr05	13.7	bin_0436	36.6
chr05	14.5	bin_0437	37.6
chr05	14.9	bin_0438	38.6
chr05	15.9	bin_0439	39.6
chr05	16.4	bin_0440	40.6
chr05	16.5	bin_0441	41.6
chr05	17	bin_0442	42.6
chr05	17.5	bin_0443	45.5
chr05	18.1	bin_0444	46.5
chr05	20.3	bin_0445	47.5
chr05	20.8	bin_0446	48.5
chr05	22.9	bin_0447	49.5
chr05	25.7	bin_0448	50.5
chr05	33.8	bin_0449	51.5
chr05	38.2	bin_0450	52.5
chr05	43.1	bin_0451	53.5
chr05	56	bin_0452	54.5
chr05	61.4	bin_0453	55.4
chr05	69	bin_0454	56.4
chr05	71.3	bin_0455	57.4
chr05	72.9	bin_0456	58.4
chr05	75.7	bin_0457	59.4
chr05	76	bin_0458	60.4
chr05	76.2	bin_0459	61.4
chr05	78.1	bin_0460	62.4
chr05	79.4	bin_0461	64.4
chr05	80.7	bin_0462	65.3
chr05	83.8	bin_0463	66.3
chr05	85.1	bin_0464	67.3
chr05	85.8	bin_0465	69.3
chr05	86.7	bin_0466	70.3
chr05	88.4	bin_0467	71.3
chr05	89.2	bin_0468	72.3
chr05	89.9	bin_0469	73.3
chr05	90.1	bin_0470	74.3
chr05	90.7	bin_0471	75.2
chr05	91.9	bin_0472	76.2
chr05	93.1	bin_0473	79.2
chr05	93.7	bin_0474	81.2
chr05	96.9	bin_0475	82.2
chr05	97.6	bin_0476	83.2
chr05	98.6	bin_0477	84.2
chr05	101.5	bin_0478	85.1
chr05	101.9	bin_0479	86.1
chr05	103.1	bin_0480	88.1
chr05	103.7	bin_0481	90.1
chr05	105	bin_0482	92.1
chr05	105.2	bin_0483	93.1
chr05	106.5	bin_0484	97
chr05	108.1	bin_0485	98
chr06	0.8	bin_0486	0
chr06	1.1	bin_0487	1
chr06	1.5	bin_0488	2
chr06	1.6	bin_0489	3
chr06	1.8	bin_0490	4
chr06	2.1	bin_0491	5
chr06	2.2	bin_0492	5.9
chr06	2.4	bin_0493	6.9
chr06	5.2	bin_0494	7.9
chr06	5.6	bin_0495	8.9
chr06	5.8	bin_0496	9.9
chr06	5.9	bin_0497	10.9
chr06	6.4	bin_0498	11.9
chr06	6.5	bin_0499	14.9
chr06	7	bin_0500	15.8
chr06	7.7	bin_0501	16.8
chr06	7.8	bin_0502	18.8
chr06	8.8	bin_0503	20.8
chr06	9.3	bin_0504	21.8
chr06	9.4	bin_0505	22.8
chr06	10.3	bin_0506	23.8
chr06	10.5	bin_0507	24.8
chr06	10.9	bin_0508	25.7
chr06	11.6	bin_0509	26.7
chr06	11.7	bin_0510	27.7
chr06	12	bin_0511	28.7
chr06	13.2	bin_0512	29.7
chr06	13.5	bin_0513	30.7
chr06	14.8	bin_0514	31.7
chr06	14.9	bin_0515	32.7
chr06	15.8	bin_0516	34.7
chr06	16.7	bin_0517	36.6
chr06	17.5	bin_0518	37.6
chr06	18.4	bin_0519	38.1
chr06	18.8	bin_0520	39.1
chr06	22.4	bin_0521	39.6
chr06	25.5	bin_0522	40.6
chr06	27.9	bin_0523	42.6
chr06	28.5	bin_0524	43.6
chr06	28.6	bin_0525	45.5
chr06	31.2	bin_0526	46.5
chr06	32.1	bin_0527	47.5
chr06	33.7	bin_0528	48.5
chr06	48.8	bin_0529	49.5
chr06	54.5	bin_0530	50.5
chr06	54.9	bin_0531	51.5
chr06	73.1	bin_0532	52.5
chr06	80.1	bin_0533	53.5
chr06	83.5	bin_0534	54.5
chr06	85.2	bin_0535	55.4
chr06	86.4	bin_0536	56.4
chr06	88.6	bin_0537	57.4
chr06	92.7	bin_0538	58.4
chr06	95.2	bin_0539	59.4
chr06	97.5	bin_0540	60.4
chr06	97.7	bin_0541	61.4
chr06	106.8	bin_0542	62.4
chr06	112	bin_0543	63.4
chr06	114	bin_0544	64.4
chr06	114.9	bin_0545	65.3
chr06	117.3	bin_0546	66.3
chr06	118.2	bin_0547	67.3
chr06	118.8	bin_0548	68.3
chr06	125.9	bin_0549	69.3
chr06	126.1	bin_0550	70.3
chr06	131.5	bin_0551	72.3
chr06	134.3	bin_0552	73.3
chr06	134.5	bin_0553	74.3
chr06	135.2	bin_0554	75.2
chr06	140.5	bin_0555	76.2
chr06	141.5	bin_0556	77.2
chr06	143.9	bin_0557	78.2
chr06	146.2	bin_0558	79.2
chr06	151.4	bin_0559	80.2
chr06	151.6	bin_0560	82.2
chr06	155.7	bin_0561	83.2
chr06	156.5	bin_0562	84.2
chr06	158.2	bin_0563	85.1
chr06	158.8	bin_0564	87.1
chr06	158.9	bin_0565	88.1
chr06	159.6	bin_0566	89.1
chr06	159.8	bin_0567	91.1
chr06	160.4	bin_0568	92.1
chr06	161.7	bin_0569	93.1
chr06	162.4	bin_0570	94.1
chr06	162.6	bin_0571	96
chr06	162.9	bin_0572	97
chr06	163.1	bin_0573	98
chr06	165.2	bin_0574	99
chr06	166.1	bin_0575	101
chr06	166.9	bin_0576	102
chr06	167.1	bin_0577	103
chr06	167.8	bin_0578	104
chr06	168.5	bin_0579	106.9
chr06	169.2	bin_0580	107.9
chr06	169.4	bin_0581	108.9
chr06	170.1	bin_0582	111.9
chr06	170.2	bin_0583	112.9
chr06	170.3	bin_0584	113.9
chr06	171.6	bin_0585	114.9
chr06	173.4	bin_0586	116.8
chr06	174	bin_0587	117.8
chr06	175.3	bin_0588	118.8
chr06	177.2	bin_0589	119.8
chr07	2	bin_0590	0
chr07	3.4	bin_0591	1
chr07	3.5	bin_0592	2
chr07	3.7	bin_0593	3
chr07	4.1	bin_0594	4
chr07	4.4	bin_0595	5
chr07	4.7	bin_0596	7.9
chr07	5.4	bin_0597	8.9
chr07	6	bin_0598	10.9
chr07	6.2	bin_0599	12.9
chr07	6.8	bin_0600	13.9
chr07	7.1	bin_0601	16.8
chr07	7.3	bin_0602	18.8
chr07	7.5	bin_0603	22.8
chr07	8.1	bin_0604	23.8
chr07	9.1	bin_0605	24.8
chr07	9.4	bin_0606	25.7
chr07	9.9	bin_0607	27.7
chr07	10.1	bin_0608	28.7
chr07	11.4	bin_0609	30.7
chr07	12.3	bin_0610	32.7
chr07	12.7	bin_0611	33.7
chr07	14.1	bin_0612	34.7
chr07	15.5	bin_0613	35.6
chr07	15.7	bin_0614	36.6
chr07	16.7	bin_0615	37.6
chr07	16.8	bin_0616	38.6
chr07	23.9	bin_0617	40.6
chr07	27.2	bin_0618	41.6
chr07	33.5	bin_0619	42.6
chr07	37.8	bin_0620	43.6
chr07	38.9	bin_0621	44.6
chr07	39.6	bin_0622	45.5
chr07	39.8	bin_0623	46.5
chr07	42.4	bin_0624	47.5
chr07	43.2	bin_0625	48.5
chr07	52.8	bin_0626	49.5
chr07	54.8	bin_0627	50.5
chr07	55.6	bin_0628	51.5
chr07	66.6	bin_0629	52.5
chr07	74.4	bin_0630	54.5
chr07	76.7	bin_0631	55.4
chr07	80.6	bin_0632	56.4
chr07	87.5	bin_0633	57.4
chr07	88	bin_0634	58.4
chr07	94.3	bin_0635	59.4
chr07	96.9	bin_0636	60.4
chr07	97.6	bin_0637	61.4
chr07	99.4	bin_0638	62.4
chr07	100.3	bin_0639	63.4
chr07	102	bin_0640	64.4
chr07	103.8	bin_0641	65.3
chr07	104.1	bin_0642	66.3
chr07	104.5	bin_0643	67.3
chr07	106.4	bin_0644	68.3
chr07	108.5	bin_0645	69.3
chr07	108.6	bin_0646	70.3
chr07	109.6	bin_0647	71.3
chr07	109.7	bin_0648	73.3
chr07	110	bin_0649	74.3
chr07	111	bin_0650	75.2
chr07	111.5	bin_0651	78.2
chr07	112.9	bin_0652	80.2
chr07	113.1	bin_0653	82.2
chr07	113.6	bin_0654	86.1
chr07	114.1	bin_0655	87.1
chr07	114.4	bin_0656	88.1
chr07	115.1	bin_0657	91.1
chr07	115.2	bin_0658	92.1
chr07	115.7	bin_0659	93.1
chr07	116	bin_0660	94.1
chr07	116.6	bin_0661	95
chr07	117.4	bin_0662	96
chr07	117.5	bin_0663	97
chr07	120	bin_0664	98
chr07	120.8	bin_0665	99
chr07	121.6	bin_0666	103
chr07	122.1	bin_0667	104
chr07	122.7	bin_0668	105
chr07	123.2	bin_0669	105.9
chr07	123.5	bin_0670	107.9
chr07	127.6	bin_0671	108.9
chr08	3.9	bin_0672	0
chr08	4.4	bin_0673	1
chr08	4.5	bin_0674	3
chr08	4.7	bin_0675	4
chr08	4.9	bin_0676	5
chr08	5.1	bin_0677	6.9
chr08	5.2	bin_0678	7.9
chr08	5.3	bin_0679	11.9
chr08	5.5	bin_0680	12.9
chr08	5.7	bin_0681	13.9
chr08	5.8	bin_0682	17.8
chr08	6.1	bin_0683	21.8
chr08	6.2	bin_0684	26.7
chr08	6.4	bin_0685	45.5
chr08	6.8	bin_0686	46.5
chr08	8.5	bin_0687	47.5
chr08	9.2	bin_0688	48.5
chr08	9.6	bin_0689	49.5
chr08	9.8	bin_0690	50.5
chr08	10.9	bin_0691	51.5
chr08	11.2	bin_0692	52.5
chr08	11.9	bin_0693	54.5
chr08	13	bin_0694	55.4
chr08	13.2	bin_0695	56.4
chr08	13.4	bin_0696	57.4
chr08	13.5	bin_0697	58.4
chr08	13.9	bin_0698	59.4
chr08	14.4	bin_0699	60.4
chr08	14.5	bin_0700	62.4
chr08	14.7	bin_0701	63.4
chr08	14.9	bin_0702	64.4
chr08	16.4	bin_0703	65.3
chr08	16.7	bin_0704	66.3
chr08	17.1	bin_0705	67.3
chr08	17.2	bin_0706	68.3
chr08	19.5	bin_0707	69.3
chr08	20	bin_0708	70.3
chr08	21.1	bin_0709	71.3
chr08	22.3	bin_0710	72.3
chr08	23.8	bin_0711	73.3
chr08	24.3	bin_0712	74.3
chr08	29.8	bin_0713	75.2
chr08	30	bin_0714	76.2
chr08	31.7	bin_0715	77.2
chr08	36.4	bin_0716	78.2
chr08	39.4	bin_0717	79.2
chr08	39.6	bin_0718	81.2
chr08	40.8	bin_0719	82.2
chr08	44.9	bin_0720	83.2
chr08	45.8	bin_0721	84.2
chr08	46.1	bin_0722	86.1
chr08	46.3	bin_0723	87.1
chr08	48	bin_0724	88.1
chr08	51.6	bin_0725	89.1
chr08	87.8	bin_0726	90.1
chr08	105.8	bin_0727	91.1
chr08	109.3	bin_0728	92.1
chr08	116.5	bin_0729	93.1
chr08	120	bin_0730	94.1
chr08	121.4	bin_0731	95
chr08	121.9	bin_0732	97
chr08	123.3	bin_0733	98
chr08	123.7	bin_0734	99
chr08	125	bin_0735	100
chr08	125.7	bin_0736	103
chr08	128.6	bin_0737	104
chr08	129.1	bin_0738	105
chr08	129.6	bin_0739	105.9
chr08	129.9	bin_0740	107.9
chr08	130.4	bin_0741	109.9
chr08	130.6	bin_0742	110.9
chr08	131.2	bin_0743	111.9
chr08	132.7	bin_0744	112.9
chr08	133.3	bin_0745	116.8
chr08	134.6	bin_0746	117.8
chr08	135	bin_0747	118.8
chr08	135.8	bin_0748	120.8
chr08	137	bin_0749	122.8
chr08	137.5	bin_0750	123.8
chr08	137.7	bin_0751	124.8
chr08	138.5	bin_0752	125.7
chr08	139.2	bin_0753	126.7
chr08	139.6	bin_0754	127.7
chr08	140.7	bin_0755	128.7
chr08	140.9	bin_0756	130.7
chr08	141	bin_0757	131.7
chr08	141.1	bin_0758	133.7
chr08	141.3	bin_0759	135.6
chr08	141.4	bin_0760	137.6
chr08	142.2	bin_0761	138.6
chr08	142.7	bin_0762	139.6
chr08	145.5	bin_0763	140.6
chr09	0.5	bin_0764	0
chr09	1.7	bin_0765	1
chr09	2.3	bin_0766	2
chr09	4	bin_0767	3
chr09	4.3	bin_0768	4
chr09	4.8	bin_0769	5
chr09	5	bin_0770	6.9
chr09	6.1	bin_0771	7.9
chr09	6.5	bin_0772	8.9
chr09	7.9	bin_0773	9.9
chr09	8	bin_0774	11.9
chr09	8.4	bin_0775	13.9
chr09	9.4	bin_0776	15.8
chr09	10.4	bin_0777	16.8
chr09	11.9	bin_0778	17.8
chr09	12.3	bin_0779	18.8
chr09	13.1	bin_0780	19.8
chr09	13.3	bin_0781	20.8
chr09	13.9	bin_0782	23.8
chr09	14.3	bin_0783	25.7
chr09	14.4	bin_0784	26.7
chr09	14.5	bin_0785	27.7
chr09	14.7	bin_0786	28.7
chr09	16.1	bin_0787	29.7
chr09	16.8	bin_0788	32.7
chr09	17	bin_0789	33.7
chr09	18.2	bin_0790	34.7
chr09	18.8	bin_0791	35.6
chr09	19.2	bin_0792	37.6
chr09	19.4	bin_0793	38.6
chr09	19.9	bin_0794	40.6
chr09	20.4	bin_0795	41.6
chr09	21	bin_0796	42.6
chr09	22.7	bin_0797	43.6
chr09	23.3	bin_0798	44.6
chr09	24	bin_0799	45.5
chr09	24.6	bin_0800	46.5
chr09	35.1	bin_0801	47.5
chr09	38.2	bin_0802	48.5
chr09	39.1	bin_0803	49.5
chr09	40.1	bin_0804	50.5
chr09	42.7	bin_0805	51.5
chr09	44.2	bin_0806	52.5
chr09	45.5	bin_0807	53.5
chr09	46.6	bin_0808	54.5
chr09	58	bin_0809	55.4
chr09	59.8	bin_0810	56.4
chr09	83.3	bin_0811	57.4
chr09	86.5	bin_0812	58.4
chr09	100.5	bin_0813	59.4
chr09	107.5	bin_0814	60.4
chr09	120.1	bin_0815	61.4
chr09	120.3	bin_0816	62.4
chr09	121.4	bin_0817	63.4
chr09	124.2	bin_0818	64.4
chr09	126.3	bin_0819	66.3
chr09	126.8	bin_0820	67.3
chr09	129.9	bin_0821	69.3
chr09	132.2	bin_0822	70.3
chr09	132.6	bin_0823	71.3
chr09	135.4	bin_0824	72.3
chr09	135.8	bin_0825	73.3
chr09	136	bin_0826	74.3
chr09	137.9	bin_0827	75.2
chr09	138.3	bin_0828	76.2
chr09	139	bin_0829	79.2
chr09	139.2	bin_0830	80.2
chr09	139.7	bin_0831	82.2
chr09	140	bin_0832	83.2
chr09	141.3	bin_0833	84.2
chr09	141.5	bin_0834	85.1
chr09	141.8	bin_0835	86.1
chr09	141.9	bin_0836	87.1
chr09	142.3	bin_0837	88.1
chr09	142.7	bin_0838	89.1
chr09	142.9	bin_0839	90.1
chr09	143.4	bin_0840	92.1
chr09	144.2	bin_0841	93.1
chr09	145.3	bin_0842	95
chr09	145.4	bin_0843	96
chr09	146.4	bin_0844	97
chr09	147.1	bin_0845	98
chr09	147.6	bin_0846	99
chr09	147.9	bin_0847	100
chr09	148.1	bin_0848	101
chr09	148.4	bin_0849	102
chr09	149.7	bin_0850	103
chr09	150.3	bin_0851	104
chr09	150.7	bin_0852	105
chr09	151.3	bin_0853	105.9
chr09	152.9	bin_0854	106.9
chr10	0.1	bin_0855	0
chr10	1.5	bin_0856	1
chr10	1.8	bin_0857	2
chr10	2.3	bin_0858	3
chr10	2.4	bin_0859	4
chr10	3.5	bin_0860	5
chr10	3.8	bin_0861	5.9
chr10	3.9	bin_0862	6.9
chr10	4.2	bin_0863	7.9
chr10	4.4	bin_0864	8.9
chr10	4.5	bin_0865	9.9
chr10	6.1	bin_0866	12.9
chr10	6.8	bin_0867	14.9
chr10	7.7	bin_0868	15.8
chr10	8.3	bin_0869	16.8
chr10	8.6	bin_0870	17.8
chr10	8.7	bin_0871	22.8
chr10	9.9	bin_0872	23.8
chr10	10.1	bin_0873	24.8
chr10	10.9	bin_0874	25.7
chr10	11.1	bin_0875	26.7
chr10	11.3	bin_0876	27.7
chr10	11.7	bin_0877	28.7
chr10	11.8	bin_0878	29.7
chr10	12.1	bin_0879	30.7
chr10	12.8	bin_0880	31.7
chr10	13.2	bin_0881	32.7
chr10	13.4	bin_0882	33.7
chr10	13.5	bin_0883	34.7
chr10	13.7	bin_0884	35.6
chr10	14.6	bin_0885	36.6
chr10	15.2	bin_0886	37.6
chr10	16.1	bin_0887	38.6
chr10	18.7	bin_0888	39.6
chr10	18.8	bin_0889	40.6
chr10	19.2	bin_0890	41.6
chr10	20.5	bin_0891	42.1
chr10	20.6	bin_0892	42.6
chr10	20.7	bin_0893	43.6
chr10	20.8	bin_0894	44.6
chr10	22.3	bin_0895	45.5
chr10	23.5	bin_0896	46.5
chr10	24	bin_0897	47.5
chr10	24.7	bin_0898	48.5
chr10	25.1	bin_0899	49.5
chr10	26.6	bin_0900	50.5
chr10	27.9	bin_0901	51.5
chr10	28	bin_0902	52.5
chr10	28.1	bin_0903	54.5
chr10	34.8	bin_0904	55.4
chr10	36	bin_0905	56.4
chr10	36.3	bin_0906	59.4
chr10	38.2	bin_0907	61.4
chr10	40.1	bin_0908	62.4
chr10	47.1	bin_0909	63.4
chr10	48.1	bin_0910	64.4
chr10	48.6	bin_0911	65.3
chr10	49.1	bin_0912	66.3
chr10	49.4	bin_0913	67.3
chr10	49.7	bin_0914	68.3
chr10	50.8	bin_0915	69.3
chr10	50.9	bin_0916	70.3
chr10	51	bin_0917	71.3
chr10	52.6	bin_0918	72.3
chr10	55.7	bin_0919	73.3
chr10	56.9	bin_0920	74.3
chr10	57.9	bin_0921	75.2
chr10	59.4	bin_0922	76.2
chr10	59.8	bin_0923	77.2
chr10	60	bin_0924	78.2
chr10	60.5	bin_0925	79.2
chr10	62	bin_0926	81.2
chr10	62.2	bin_0927	82.2
chr10	62.4	bin_0928	83.2
chr10	63.5	bin_0929	84.2
chr10	63.7	bin_0930	85.1
chr10	63.9	bin_0931	86.1
chr10	64.1	bin_0932	87.1
chr10	64.6	bin_0933	88.1
chr10	64.7	bin_0934	90.1
chr10	64.8	bin_0935	91.1
chr10	66.1	bin_0936	93.1
chr10	66.2	bin_0937	94.1
chr10	66.3	bin_0938	95
chr10	66.6	bin_0939	96
chr10	66.7	bin_0940	97
chr10	66.9	bin_0941	99
chr10	67.2	bin_0942	105
chr10	67.3	bin_0943	105.9
chr10	67.9	bin_0944	106.9
chr10	68.1	bin_0945	108.9
chr10	68.9	bin_0946	110.9
chr10	69.2	bin_0947	111.9
chr10	71.7	bin_0948	112.9
chr10	72.4	bin_0949	113.9
chr11	1.3	bin_0950	0
chr11	2.5	bin_0951	1
chr11	2.9	bin_0952	2
chr11	3	bin_0953	3
chr11	3.3	bin_0954	5
chr11	3.6	bin_0955	5.9
chr11	4.8	bin_0956	6.9
chr11	5.1	bin_0957	7.9
chr11	5.2	bin_0958	8.9
chr11	5.5	bin_0959	9.9
chr11	6	bin_0960	10.9
chr11	6.3	bin_0961	11.9
chr11	6.9	bin_0962	12.9
chr11	7.2	bin_0963	13.9
chr11	7.7	bin_0964	14.9
chr11	8.4	bin_0965	15.8
chr11	8.6	bin_0966	16.8
chr11	9.5	bin_0967	17.8
chr11	10.2	bin_0968	18.8
chr11	10.5	bin_0969	19.8
chr11	12	bin_0970	21.8
chr11	12.1	bin_0971	22.8
chr11	12.6	bin_0972	23.8
chr11	12.8	bin_0973	24.8
chr11	13	bin_0974	25.7
chr11	14.1	bin_0975	26.7
chr11	14.6	bin_0976	27.7
chr11	15	bin_0977	28.7
chr11	15.5	bin_0978	29.7
chr11	16.6	bin_0979	31.7
chr11	17.1	bin_0980	32.7
chr11	20.8	bin_0981	33.7
chr11	21.5	bin_0982	34.7
chr11	21.6	bin_0983	36.6
chr11	22.8	bin_0984	37.6
chr11	26.5	bin_0985	38.6
chr11	29.2	bin_0986	39.6
chr11	42.9	bin_0987	40.6
chr11	45.6	bin_0988	41.6
chr11	50.6	bin_0989	42.6
chr11	53	bin_0990	43.6
chr11	55.3	bin_0991	44.6
chr11	56.6	bin_0992	45.5
chr11	58.7	bin_0993	46.5
chr11	58.8	bin_0994	47.5
chr11	59.9	bin_0995	48.5
chr11	60.8	bin_0996	49.5
chr11	63.2	bin_0997	50.5
chr11	63.3	bin_0998	51.5
chr11	63.8	bin_0999	52.5
chr11	64.5	bin_1000	53.5
chr11	65.7	bin_1001	54.5
chr11	65.9	bin_1002	56.4
chr11	66.6	bin_1003	57.4
chr11	67.7	bin_1004	58.4
chr11	67.9	bin_1005	59.4
chr11	68	bin_1006	60.4
chr11	68.9	bin_1007	61.4
chr11	69	bin_1008	62.4
chr11	69.4	bin_1009	63.4
chr11	70.1	bin_1010	64.4
chr11	70.2	bin_1011	66.3
chr11	70.6	bin_1012	67.3
chr11	71.5	bin_1013	68.3
chr11	72	bin_1014	69.3
chr11	72.5	bin_1015	71.3
chr11	73.4	bin_1016	72.3
chr11	74	bin_1017	73.3
chr11	74.1	bin_1018	74.3
chr11	74.4	bin_1019	75.2
chr11	74.6	bin_1020	76.2
chr11	74.9	bin_1021	77.2
chr11	75.2	bin_1022	78.2
chr11	76.6	bin_1023	80.2
chr11	76.8	bin_1024	81.2
chr11	77.7	bin_1025	82.2
chr11	80	bin_1026	83.2
chr12	0.3	bin_1027	0
chr12	0.7	bin_1028	1
chr12	3.3	bin_1029	3
chr12	3.6	bin_1030	5
chr12	4.1	bin_1031	5.9
chr12	4.2	bin_1032	6.9
chr12	4.5	bin_1033	7.9
chr12	5.3	bin_1034	8.9
chr12	5.8	bin_1035	9.9
chr12	6.2	bin_1036	10.9
chr12	7.1	bin_1037	11.9
chr12	7.2	bin_1038	12.9
chr12	9.3	bin_1039	13.9
chr12	9.8	bin_1040	14.9
chr12	10.2	bin_1041	15.8
chr12	10.9	bin_1042	16.8
chr12	12.2	bin_1043	17.8
chr12	12.4	bin_1044	19.8
chr12	13.5	bin_1045	20.8
chr12	13.8	bin_1046	21.8
chr12	15.1	bin_1047	22.8
chr12	15.4	bin_1048	23.8
chr12	15.8	bin_1049	24.8
chr12	15.9	bin_1050	25.7
chr12	16	bin_1051	26.7
chr12	16.8	bin_1052	27.7
chr12	22	bin_1053	28.7
chr12	34.3	bin_1054	30.7
chr12	34.4	bin_1055	31.7
chr12	38.6	bin_1056	32.7
chr12	41.7	bin_1057	34.7
chr12	42.9	bin_1058	35.6
chr12	45.6	bin_1059	41.6
chr12	45.9	bin_1060	42.6
chr12	46	bin_1061	43.6
chr12	46.2	bin_1062	44.6
chr12	49.7	bin_1063	45.5
chr12	51	bin_1064	46.5
chr12	51.1	bin_1065	47.5
chr12	54	bin_1066	48.5
chr12	54.8	bin_1067	49.5
chr12	55.6	bin_1068	50.5
chr12	55.8	bin_1069	51.5
chr12	55.9	bin_1070	52.5
chr12	56	bin_1071	53.5
chr12	56.2	bin_1072	54.5
chr12	56.5	bin_1073	55.4
chr12	56.8	bin_1074	58.4
chr12	57.1	bin_1075	63.4
chr12	57.7	bin_1076	63.9
chr12	58.6	bin_1077	64.9
chr12	59.1	bin_1078	67.3
chr12	59.4	bin_1079	68.3
chr12	59.5	bin_1080	71.3
chr12	59.6	bin_1081	72.3
chr12	59.9	bin_1082	73.3
chr12	60.9	bin_1083	74.3
chr12	61.4	bin_1084	75.2
chr12	62.5	bin_1085	76.2
chr12	65	bin_1086	76.7
chr13	8.8	bin_1087	0
chr13	8.9	bin_1088	1
chr13	9.6	bin_1089	2
chr13	10.1	bin_1090	3
chr13	10.2	bin_1091	4
chr13	10.5	bin_1092	5
chr13	11.2	bin_1093	5.9
chr13	11.5	bin_1094	6.9
chr13	12.4	bin_1095	7.9
chr13	12.7	bin_1096	10.9
chr13	14.2	bin_1097	11.9
chr13	14.4	bin_1098	12.9
chr13	15.3	bin_1099	13.9
chr13	15.5	bin_1100	14.9
chr13	16.4	bin_1101	15.8
chr13	18	bin_1102	16.8
chr13	18.3	bin_1103	17.8
chr13	18.7	bin_1104	18.8
chr13	18.8	bin_1105	19.8
chr13	19.6	bin_1106	20.8
chr13	19.8	bin_1107	21.8
chr13	20	bin_1108	22.8
chr13	20.3	bin_1109	25.7
chr13	22.5	bin_1110	26.7
chr13	22.6	bin_1111	27.7
chr13	22.9	bin_1112	28.7
chr13	23.1	bin_1113	29.7
chr13	23.9	bin_1114	30.7
chr13	25	bin_1115	31.7
chr13	25.1	bin_1116	32.7
chr13	28.6	bin_1117	33.7
chr13	31.5	bin_1118	34.7
chr13	31.9	bin_1119	35.6
chr13	35.4	bin_1120	36.6
chr13	37.2	bin_1121	37.6
chr13	37.4	bin_1122	38.6
chr13	42.8	bin_1123	39.6
chr13	43.8	bin_1124	40.6
chr13	44.5	bin_1125	41.6
chr13	51	bin_1126	42.6
chr13	53.3	bin_1127	43.6
chr13	75.7	bin_1128	44.6
chr13	76.5	bin_1129	45.5
chr13	77.5	bin_1130	46.5
chr13	78.2	bin_1131	47.5
chr13	78.5	bin_1132	48.5
chr13	84.6	bin_1133	49.5
chr13	87.2	bin_1134	50.5
chr13	122.7	bin_1135	51.5
chr13	132.2	bin_1136	52.5
chr13	135	bin_1137	53.5
chr13	139.2	bin_1138	54.5
chr13	140.2	bin_1139	55.4
chr13	144.9	bin_1140	56.4
chr13	145.4	bin_1141	57.4
chr13	162.7	bin_1142	58.4
chr13	173.5	bin_1143	60.4
chr13	179.7	bin_1144	61.4
chr13	182.5	bin_1145	62.4
chr13	183.5	bin_1146	63.4
chr13	186.1	bin_1147	64.4
chr13	189.3	bin_1148	65.3
chr13	190	bin_1149	66.3
chr13	195.5	bin_1150	67.3
chr13	196	bin_1151	68.3
chr13	196.1	bin_1152	69.3
chr13	196.2	bin_1153	70.3
chr13	198.9	bin_1154	71.3
chr13	200.2	bin_1155	72.3
chr13	200.5	bin_1156	73.3
chr13	200.9	bin_1157	74.3
chr13	203.9	bin_1158	75.2
chr13	204.7	bin_1159	76.2
chr13	205.4	bin_1160	77.2
chr13	205.6	bin_1161	80.2
chr13	205.7	bin_1162	81.2
chr13	205.8	bin_1163	82.2
chr13	205.9	bin_1164	83.2
chr13	206.2	bin_1165	84.2
chr13	206.3	bin_1166	86.1
chr13	206.7	bin_1167	88.1
chr13	206.8	bin_1168	89.1
chr13	207.2	bin_1169	90.1
chr13	208.1	bin_1170	91.1
chr13	208.5	bin_1171	92.1
chr13	208.8	bin_1172	93.1
chr13	209.1	bin_1173	94.1
chr13	209.4	bin_1174	95
chr13	210	bin_1175	96
chr13	210.5	bin_1176	97
chr13	212.6	bin_1177	101
chr13	212.8	bin_1178	102
chr13	213.5	bin_1179	103
chr13	214.1	bin_1180	104
chr13	214.2	bin_1181	105
chr13	215.5	bin_1182	105.9
chr14	0.4	bin_1183	0
chr14	0.6	bin_1184	1
chr14	0.9	bin_1185	2
chr14	1	bin_1186	3
chr14	1.4	bin_1187	4
chr14	1.5	bin_1188	7.9
chr14	2.1	bin_1189	8.9
chr14	2.3	bin_1190	10.9
chr14	2.4	bin_1191	11.9
chr14	2.7	bin_1192	13.9
chr14	3.3	bin_1193	14.9
chr14	3.5	bin_1194	15.8
chr14	4.4	bin_1195	16.8
chr14	4.7	bin_1196	17.8
chr14	5.4	bin_1197	18.8
chr14	6.8	bin_1198	19.8
chr14	7.6	bin_1199	20.8
chr14	8.1	bin_1200	21.8
chr14	9	bin_1201	22.8
chr14	10.6	bin_1202	23.8
chr14	11.6	bin_1203	24.8
chr14	11.7	bin_1204	27.7
chr14	11.8	bin_1205	28.7
chr14	15.1	bin_1206	29.7
chr14	16.1	bin_1207	30.7
chr14	17.2	bin_1208	31.2
chr14	17.3	bin_1209	31.7
chr14	18.7	bin_1210	32.7
chr14	18.8	bin_1211	33.7
chr14	21.6	bin_1212	35.6
chr14	21.7	bin_1213	36.6
chr14	22.2	bin_1214	37.6
chr14	23.9	bin_1215	38.6
chr14	24	bin_1216	39.6
chr14	24.1	bin_1217	40.6
chr14	28.8	bin_1218	41.6
chr14	28.9	bin_1219	42.6
chr14	29.1	bin_1220	43.6
chr14	29.5	bin_1221	44.6
chr14	31.8	bin_1222	45.5
chr14	32.2	bin_1223	46.5
chr14	37.6	bin_1224	47.5
chr14	41.2	bin_1225	48.5
chr14	48.9	bin_1226	50.5
chr14	56	bin_1227	51.5
chr14	57	bin_1228	52.5
chr14	71.6	bin_1229	53.5
chr14	82.6	bin_1230	56.4
chr14	107.1	bin_1231	57.4
chr14	116.9	bin_1232	58.4
chr14	117.2	bin_1233	59.4
chr14	117.3	bin_1234	60.4
chr14	118.4	bin_1235	61.4
chr14	119.7	bin_1236	62.4
chr14	120	bin_1237	65.3
chr14	120.2	bin_1238	66.3
chr14	123.3	bin_1239	67.3
chr14	123.5	bin_1240	68.3
chr14	124.3	bin_1241	72.3
chr14	124.8	bin_1242	73.3
chr14	125	bin_1243	74.3
chr14	125.8	bin_1244	75.2
chr14	126.1	bin_1245	76.2
chr14	127.4	bin_1246	77.2
chr14	127.8	bin_1247	84.2
chr14	128	bin_1248	86.1
chr14	128.2	bin_1249	89.1
chr14	129.5	bin_1250	90.1
chr14	130.9	bin_1251	92.1
chr14	131	bin_1252	93.1
chr14	131.4	bin_1253	94.1
chr14	132.2	bin_1254	95
chr14	132.7	bin_1255	96
chr14	132.9	bin_1256	97
chr14	133.3	bin_1257	99
chr14	133.9	bin_1258	100
chr14	134.4	bin_1259	101
chr14	135.9	bin_1260	102
chr14	136.3	bin_1261	103
chr14	137.3	bin_1262	105
chr14	138.2	bin_1263	105.9
chr14	138.8	bin_1264	106.9
chr14	139.2	bin_1265	107.4
chr14	139.3	bin_1266	108.4
chr14	139.5	bin_1267	110.4
chr14	141.1	bin_1268	111.4
chr14	142	bin_1269	112.9
chr14	143.5	bin_1270	113.9
chr15	16.3	bin_1271	0
chr15	16.6	bin_1272	1
chr15	17	bin_1273	2
chr15	18.3	bin_1274	3
chr15	18.4	bin_1275	4
chr15	19.8	bin_1276	5
chr15	19.9	bin_1277	5.9
chr15	21.1	bin_1278	6.9
chr15	22.4	bin_1279	7.9
chr15	26.1	bin_1280	9.9
chr15	28.8	bin_1281	11.9
chr15	35.4	bin_1282	12.9
chr15	37.2	bin_1283	13.9
chr15	47.1	bin_1284	14.9
chr15	65.1	bin_1285	15.8
chr15	79.2	bin_1286	16.8
chr15	103.8	bin_1287	17.8
chr15	105.3	bin_1288	18.8
chr15	106	bin_1289	19.8
chr15	109.3	bin_1290	20.8
chr15	117	bin_1291	21.8
chr15	118.4	bin_1292	22.8
chr15	118.5	bin_1293	23.8
chr15	120.2	bin_1294	24.8
chr15	120.9	bin_1295	25.7
chr15	121.4	bin_1296	26.7
chr15	124.4	bin_1297	27.7
chr15	124.5	bin_1298	29.7
chr15	125.7	bin_1299	31.7
chr15	125.8	bin_1300	32.7
chr15	126.6	bin_1301	33.7
chr15	127.2	bin_1302	34.7
chr15	127.5	bin_1303	35.6
chr15	129.4	bin_1304	36.6
chr15	129.6	bin_1305	37.6
chr15	129.9	bin_1306	38.6
chr15	130.8	bin_1307	40.6
chr15	130.9	bin_1308	43.6
chr15	131	bin_1309	44.6
chr15	131.5	bin_1310	45.5
chr15	132.9	bin_1311	46.5
chr15	133.6	bin_1312	47.5
chr15	135.3	bin_1313	48.5
chr15	136.3	bin_1314	49.5
chr15	136.5	bin_1315	50.5
chr15	136.8	bin_1316	52.5
chr15	137	bin_1317	53.5
chr15	137.3	bin_1318	54.5
chr15	137.4	bin_1319	55.4
chr15	137.7	bin_1320	56.4
chr15	138.2	bin_1321	57.4
chr15	138.5	bin_1322	58.4
chr15	140.5	bin_1323	59.4
chr15	141.9	bin_1324	61.4
chr16	11.8	bin_1325	0
chr16	12.6	bin_1326	1
chr16	12.7	bin_1327	3
chr16	13	bin_1328	4
chr16	13.9	bin_1329	5
chr16	14.3	bin_1330	5.9
chr16	14.5	bin_1331	6.9
chr16	15.4	bin_1332	9.9
chr16	15.5	bin_1333	10.9
chr16	15.6	bin_1334	11.9
chr16	16.5	bin_1335	14.9
chr16	17.5	bin_1336	15.8
chr16	23.5	bin_1337	16.8
chr16	31.2	bin_1338	24.8
chr16	32.4	bin_1339	26.7
chr16	32.7	bin_1340	27.7
chr16	35.8	bin_1341	28.7
chr16	38.6	bin_1342	29.7
chr16	41.3	bin_1343	30.7
chr16	45.6	bin_1344	32.7
chr16	46.6	bin_1345	33.7
chr16	48.3	bin_1346	34.7
chr16	59.2	bin_1347	35.6
chr16	59.5	bin_1348	36.6
chr16	59.7	bin_1349	37.6
chr16	61.5	bin_1350	38.6
chr16	61.9	bin_1351	39.6
chr16	66.5	bin_1352	40.6
chr16	67.7	bin_1353	41.6
chr16	67.9	bin_1354	42.6
chr16	68.7	bin_1355	43.6
chr16	71.6	bin_1356	44.6
chr16	73.2	bin_1357	45.5
chr16	73.8	bin_1358	46.5
chr16	74.3	bin_1359	47.5
chr16	74.4	bin_1360	48.5
chr16	74.9	bin_1361	49.5
chr16	75.1	bin_1362	51.5
chr16	76.2	bin_1363	52.5
chr16	77.5	bin_1364	53.5
chr16	78.1	bin_1365	54.5
chr16	78.6	bin_1366	55.4
chr16	80.2	bin_1367	56.4
chr16	80.8	bin_1368	57.4
chr16	80.9	bin_1369	58.4
chr16	81.6	bin_1370	59.4
chr16	81.7	bin_1371	60.4
chr16	81.8	bin_1372	61.4
chr16	82.1	bin_1373	63.4
chr16	82.5	bin_1374	65.3
chr16	84	bin_1375	66.3
chr16	85.7	bin_1376	67.3
chr16	86.2	bin_1377	68.3
chr16	86.4	bin_1378	69.3
chr16	86.6	bin_1379	71.3
chr16	88	bin_1380	72.3
chr16	88.6	bin_1381	74.3
chr16	90	bin_1382	75.2
chr16	91.4	bin_1383	76.2
chr17	9.3	bin_1384	0
chr17	9.7	bin_1385	1
chr17	12.2	bin_1386	2
chr17	12.8	bin_1387	3
chr17	13.2	bin_1388	4
chr17	15.7	bin_1389	5
chr17	16.1	bin_1390	7.9
chr17	16.7	bin_1391	8.9
chr17	17.9	bin_1392	9.9
chr17	19.1	bin_1393	10.9
chr17	24.1	bin_1394	11.9
chr17	28.2	bin_1395	13.9
chr17	29.2	bin_1396	14.9
chr17	34.2	bin_1397	15.8
chr17	36.5	bin_1398	16.8
chr17	37.3	bin_1399	17.8
chr17	43.1	bin_1400	18.8
chr17	43.2	bin_1401	19.8
chr17	45.1	bin_1402	20.8
chr17	45.8	bin_1403	21.8
chr17	46.7	bin_1404	22.8
chr17	51.3	bin_1405	23.8
chr17	51.4	bin_1406	26.7
chr17	51.7	bin_1407	27.7
chr17	53	bin_1408	28.7
chr17	53.1	bin_1409	29.7
chr17	55.2	bin_1410	30.7
chr17	55.4	bin_1411	31.7
chr17	56.8	bin_1412	32.7
chr17	57.8	bin_1413	34.7
chr17	58.1	bin_1414	35.6
chr17	58.3	bin_1415	36.6
chr17	58.4	bin_1416	38.6
chr17	59.1	bin_1417	39.6
chr17	59.7	bin_1418	41.6
chr17	61.4	bin_1419	45.5
chr17	61.9	bin_1420	46.5
chr17	63.9	bin_1421	47.5
chr18	0.7	bin_1422	0
chr18	2.2	bin_1423	3
chr18	2.3	bin_1424	5
chr18	2.4	bin_1425	5.9
chr18	3.3	bin_1426	6.9
chr18	3.7	bin_1427	7.9
chr18	3.8	bin_1428	9.9
chr18	4.7	bin_1429	10.9
chr18	5.6	bin_1430	11.9
chr18	6.8	bin_1431	12.9
chr18	7.1	bin_1432	13.9
chr18	8.3	bin_1433	16.8
chr18	13.5	bin_1434	17.8
chr18	13.6	bin_1435	18.8
chr18	14.1	bin_1436	19.8
chr18	15.3	bin_1437	20.8
chr18	15.4	bin_1438	21.8
chr18	15.5	bin_1439	22.8
chr18	16.1	bin_1440	23.8
chr18	16.8	bin_1441	24.8
chr18	18.1	bin_1442	25.7
chr18	18.4	bin_1443	26.7
chr18	22.9	bin_1444	27.06
chr18	23	bin_1445	28.01
chr18	23.1	bin_1446	30
chr18	25.5	bin_1447	31
chr18	32.7	bin_1448	32
chr18	33	bin_1449	33
chr18	40.4	bin_1450	34
chr18	42.8	bin_1451	35
chr18	42.9	bin_1452	36
chr18	43.6	bin_1453	36.9
chr18	44.3	bin_1454	38.9
chr18	44.9	bin_1455	39.9
chr18	46.1	bin_1456	41.9
chr18	46.6	bin_1457	42.9
chr18	46.8	bin_1458	43.9
chr18	47	bin_1459	44.9
chr18	47.7	bin_1460	45.9
chr18	47.8	bin_1461	47.8
chr18	48.5	bin_1462	48.8
chr18	48.7	bin_1463	49.8
chr18	50.1	bin_1464	50.8
chr18	51.4	bin_1465	51.8
chr18	53.6	bin_1466	52.8
chr18	54.3	bin_1467	53.8
chr18	55	bin_1468	54.8
chr18	55.5	bin_1469	55.8
chr18	57.2	bin_1470	59.7
chr18	59.5	bin_1471	61.7
