# Supplementary material for: Haplotype-resolved assembly of a pig genome using single-sperm sequencing
Source: Commun Biol. 2024 Jun 18;7:738. doi: 10.1038/s42003-024-06397-x (PMC11189477; doi:10.1038/s42003-024-06397-x)
Supplement: Supplementary file 5 — Supplementary Data 3 [file 42003_2024_6397_MOESM5_ESM.xlsx]

## Sheet: Sheet1
Supplementary Data 3. The QTL results of sperm motility.
# Note that our Likelihood ratio test statistic compares two nested hypotheses
# and is two times the negative natural log of the ratio of the likelihoods. For example,
# assume that hypothesis H0 is nested within H1 and that they have likelihoods L0 and L1 respectively.
# Then, the "Likelihood Ratio Test Statistic" is -2ln(L0/L1).
# Test Site * Like. Ratio Test Statistics * Additive * Dominance * Misc. HT
Chromosome	Marker	Position(cM)	LOD(H0:H1)	R2(H0:H1)	TR2(H0:H1)	Additive(H1)
1	1	0.01	0.246658	0.007309	0.347341	-0.086466
1	2	1.01	0.310725	0.009194	0.349225	-0.096613
1	3	2.01	0.245152	0.00727	0.347302	-0.085704
1	4	3.01	0.11398	0.00339	0.343421	-0.058548
1	5	4.01	0.223115	0.006617	0.346649	-0.08155
1	6	5.01	0.125123	0.00372	0.343751	-0.060873
1	7	5.91	0.047634	0.001417	0.341449	-0.037854
1	8	6.91	0.028744	0.000856	0.340888	-0.029309
1	8	7.91	0.029915	0.000929	0.34096	-0.030537
1	9	8.91	0.028851	0.000859	0.34089	-0.029353
1	10	9.91	0.042613	0.001269	0.3413	-0.035826
1	11	10.91	0.012494	0.000372	0.340403	-0.019289
1	12	11.91	0.009122	0.000272	0.340303	-0.016523
1	13	12.91	0.0005	1.5e-05	0.340046	-0.00388
1	14	13.91	0.001065	3.2e-05	0.340063	0.005713
1	15	14.91	3e-05	1e-06	0.340032	-0.000951
1	15	15.91	0.000697	2.1e-05	0.340052	-0.004677
1	16	16.81	0.002101	6.3e-05	0.340094	-0.008194
1	16	17.81	0.008518	0.000271	0.340303	-0.017026
1	16	18.81	0.018834	0.000599	0.34063	-0.025276
1	17	19.81	0.031494	0.000938	0.34097	-0.031639
1	17	20.81	0.095914	0.003004	0.343035	-0.057262
1	18	21.81	0.183898	0.005456	0.345487	-0.077996
1	18	22.81	0.180028	0.005355	0.345386	-0.076702
1	19	23.81	0.177037	0.005254	0.345285	-0.07554
1	20	24.81	0.239635	0.007101	0.347132	-0.088491
1	21	25.71	0.280678	0.00831	0.348341	-0.096007
1	22	26.71	0.230088	0.00682	0.346851	-0.088687
1	23	27.71	0.184545	0.005475	0.345506	-0.078288
1	24	28.71	0.190028	0.005641	0.345673	-0.080877
1	25	29.71	0.31123	0.009212	0.349243	-0.101537
1	26	30.71	0.189999	0.00564	0.345672	-0.079744
1	27	31.71	0.089078	0.002649	0.34268	-0.054716
1	28	32.71	0.050094	0.001491	0.341523	-0.041187
1	29	33.71	0.106823	0.003175	0.343207	-0.060681
1	29	34.71	0.129519	0.003915	0.343947	-0.068137
1	30	35.61	0.146673	0.004362	0.344393	-0.07267
1	31	36.61	0.029516	0.000879	0.34091	-0.032952
1	32	37.61	0.02421	0.000721	0.340752	-0.030252
1	33	38.61	0.003922	0.000117	0.340148	-0.012279
1	33	39.61	0.004697	0.000148	0.340179	-0.013875
1	33	40.61	0.005517	0.000179	0.340211	-0.015401
1	33	41.61	0.00634	0.000209	0.34024	-0.016756
1	33	42.61	0.007122	0.000232	0.340264	-0.017838
1	33	43.61	0.007817	0.000246	0.340278	-0.018579
1	34	44.61	0.008674	0.000258	0.34029	-0.019277
1	35	45.51	0.052116	0.001552	0.341583	-0.047742
1	36	46.51	0.007953	0.000237	0.340268	-0.018974
1	37	47.51	0.004668	0.000139	0.34017	0.014783
1	38	48.51	0.016925	0.000504	0.340536	-0.028745
1	39	49.51	0.000455	1.3e-05	0.340045	0.004595
1	39	50.51	0.008732	0.000268	0.340299	0.020901
1	40	51.51	0.027186	0.00081	0.340841	0.037363
1	41	52.51	0.000104	3e-06	0.340034	0.00237
1	42	53.51	0.001032	3.1e-05	0.340062	0.007622
1	43	54.51	0.003172	9.4e-05	0.340126	0.013766
1	44	55.01	0.003208	9.5e-05	0.340127	0.013848
1	45	55.91	0.00732	0.000218	0.340249	0.021511
1	46	56.41	0.007072	0.00021	0.340242	0.02116
1	47	57.41	0.00468	0.00014	0.340171	-0.017859
1	48	58.41	0.025321	0.000754	0.340785	0.043097
1	49	59.41	0.007508	0.000223	0.340255	0.024414
1	50	60.41	6e-05	2e-06	0.340033	0.002266
1	50	61.41	0.0001	3e-06	0.340034	-0.00284
1	51	61.91	1.9398	0.063595	0.305171	-0.249232
1	52	62.91	1.8929	0.062167	0.303742	-0.245664
1	52	63.91	2.00691	0.069056	0.310631	-0.258876
1	52	64.91	2.07488	0.072353	0.313928	-0.265141
1	52	65.91	2.10169	0.072858	0.314433	-0.266401
1	52	66.91	2.09062	0.070886	0.312461	-0.263321
1	53	67.81	2.04847	0.06701	0.308585	-0.256747
1	54	68.81	1.81203	0.059573	0.301149	-0.241115
1	55	69.31	1.81939	0.059938	0.301513	-0.241857
1	56	70.31	2.28743	0.074606	0.316181	-0.270255
1	57	71.31	2.81586	0.090571	0.332147	-0.297225
1	58	72.31	3.07624	0.098418	0.339994	-0.309276
1	59	73.31	2.31622	0.075337	0.316912	-0.270573
1	60	74.31	1.91422	0.062792	0.304367	-0.246909
1	61	75.21	1.9604	0.064242	0.305817	-0.25159
1	62	76.21	1.91092	0.062689	0.304264	-0.246822
1	63	77.21	1.87097	0.061558	0.303133	-0.245049
1	64	78.21	2.3162	0.075345	0.31692	-0.269584
1	65	79.21	1.85121	0.060814	0.302389	-0.243074
1	66	80.21	1.73977	0.057329	0.298904	-0.236451
1	67	81.21	2.01515	0.065966	0.307541	-0.254278
1	68	82.21	1.8	0.059211	0.300787	-0.23987
1	69	83.21	0.037309	0.00111	0.341141	0.053603
1	70	84.21	0.033342	0.000992	0.341024	0.048877
1	71	85.11	0.011341	0.000337	0.340369	0.027674
1	71	86.11	0.025404	0.000763	0.340794	0.040029
1	72	87.11	0.043468	0.001294	0.341325	0.050587
1	72	88.11	0.061627	0.001901	0.341932	0.060008
1	73	89.11	0.07731	0.002299	0.342331	0.064991
1	74	90.11	0.038964	0.001161	0.341192	0.045343
1	75	91.11	0.001019	3e-05	0.340062	0.007132
1	76	92.11	0.005644	0.000168	0.340199	-0.016299
1	77	93.11	0.060076	0.001789	0.341821	-0.051603
1	78	94.11	0.156755	0.004654	0.344685	-0.081844
1	78	95.11	0.190371	0.005684	0.345716	-0.088669
1	79	96.01	0.219777	0.006521	0.346552	-0.093681
1	80	97.01	0.098859	0.002941	0.342973	-0.062406
1	81	98.01	0.025097	0.000748	0.340779	-0.031834
1	82	99.01	0.000769	2.3e-05	0.340054	-0.005506
1	83	100.01	0.000422	1.3e-05	0.340044	-0.004021
1	84	101.01	0.001065	3.2e-05	0.340063	0.006338
1	85	102.01	0.002274	6.8e-05	0.340099	-0.009182
1	86	103.01	0.002373	7.1e-05	0.340102	-0.00923
1	87	104.01	8.1e-05	2e-06	0.340034	-0.00168
1	88	105.01	0.016898	0.000503	0.340534	-0.024216
1	89	105.91	0.030607	0.000911	0.340942	-0.032958
1	90	106.91	0.015822	0.000471	0.340502	-0.02346
1	91	107.91	0.045002	0.00134	0.341371	-0.039038
1	91	108.91	0.023145	0.000706	0.340737	-0.028139
1	92	109.91	0.008401	0.00025	0.340282	-0.016664
1	93	110.91	0.044329	0.00132	0.341351	-0.038117
1	94	111.91	0.010497	0.000313	0.340344	-0.01838
1	94	112.91	0.001057	3.3e-05	0.340064	-0.005975
1	95	113.91	0.001444	4.3e-05	0.340074	0.006802
1	95	114.91	0.000403	1.3e-05	0.340044	0.003675
1	95	115.91	2e-06	0	0.340031	0.000232
1	95	116.91	0.000318	1e-05	0.340041	-0.003315
1	95	117.91	0.001342	4.2e-05	0.340073	-0.006761
1	96	118.81	0.002777	8.3e-05	0.340114	-0.009565
1	97	119.81	0.002932	8.7e-05	0.340119	-0.009834
1	97	120.81	0.000232	7e-06	0.340039	0.002824
1	98	121.81	0.006687	0.000199	0.34023	0.014797
1	99	122.81	0.001285	3.8e-05	0.34007	-0.006508
1	99	123.81	0.003692	0.000115	0.340146	-0.011152
1	99	124.81	0.00734	0.000234	0.340265	-0.01578
1	99	125.81	0.012117	0.000388	0.340419	-0.02019
1	99	126.81	0.017817	0.000564	0.340596	-0.024205
1	99	127.81	0.024181	0.000746	0.340777	-0.027694
1	100	128.71	0.030158	0.000898	0.340929	-0.030282
1	101	129.71	0.028614	0.000852	0.340883	-0.029702
1	102	130.71	0.026058	0.000776	0.340807	-0.028511
1	103	131.71	0.030803	0.000917	0.340949	-0.030796
1	103	132.71	0.009856	0.000298	0.34033	-0.017494
1	104	133.71	0.000528	1.6e-05	0.340047	-0.004004
1	104	134.71	0.000274	9e-06	0.34004	-0.002967
1	104	135.71	8.8e-05	3e-06	0.340034	-0.00167
1	105	136.61	1.9e-05	1e-06	0.340032	-0.000755
1	106	137.61	0.019492	0.00058	0.340612	-0.023947
1	107	138.61	0.008416	0.000251	0.340282	-0.015747
1	107	139.61	0.002683	8.2e-05	0.340114	-0.008988
1	107	140.61	0.000121	4e-06	0.340035	-0.001917
1	107	141.61	0.000905	2.8e-05	0.34006	0.005252
1	107	142.61	0.005029	0.000157	0.340188	0.012327
1	107	143.61	0.012304	0.000377	0.340408	0.019098
1	108	144.61	0.022397	0.000667	0.340698	0.025404
1	108	145.61	0.036242	0.001097	0.341128	0.032572
1	109	146.51	0.049783	0.001482	0.341513	0.0379
1	110	147.51	0.014323	0.000427	0.340458	0.02034
1	110	148.51	0.003026	9.2e-05	0.340123	0.009438
1	111	149.51	9.3e-05	3e-06	0.340034	-0.00164
1	112	150.51	0.000695	2.1e-05	0.340052	0.004483
1	113	151.01	0.000724	2.2e-05	0.340053	0.004576
1	114	152.01	0.006307	0.000188	0.340219	0.013507
1	115	153.01	0.004245	0.000126	0.340158	-0.011031
1	116	154.01	0.004185	0.000125	0.340156	-0.010973
1	117	155.01	0.034023	0.001013	0.341044	-0.03128
1	118	155.91	0.010638	0.000317	0.340348	-0.017527
1	119	156.41	0.010451	0.000311	0.340342	-0.017375
1	120	157.41	0.000106	3e-06	0.340034	-0.001739
1	120	158.41	0	0	0.340031	6e-05
2	1	0.01	0.155992	0.004639	0.34467	-0.085703
2	2	1.01	0.02779	0.000827	0.340858	-0.037222
2	3	2.01	0.049665	0.001479	0.34151	-0.050603
2	3	3.01	0.064982	0.002022	0.342053	-0.060537
2	4	4.01	0.077773	0.002313	0.342344	-0.066485
2	5	5.01	0.118283	0.003514	0.343546	-0.084273
2	5	6.01	0.104065	0.003116	0.343147	-0.081758
2	6	6.91	0.09045	0.002691	0.342722	-0.078574
2	7	7.91	1.4626	0.046536	0.318257	-0.21593
2	8	8.91	1.50019	0.047704	0.319426	-0.219401
2	8	9.91	1.32375	0.04307	0.314791	-0.209087
2	9	10.91	1.12039	0.035931	0.307652	-0.192174
2	10	11.91	1.28315	0.041083	0.312804	-0.206714
2	11	12.91	1.68939	0.053484	0.325205	-0.23558
2	12	13.91	1.60959	0.051162	0.322883	-0.231949
2	13	14.91	2.05348	0.064489	0.33621	-0.258993
2	13	15.91	2.09056	0.066128	0.337849	-0.261541
2	13	16.91	2.12463	0.067297	0.339018	-0.263178
2	13	17.91	2.15589	0.068017	0.339739	-0.263967
2	14	18.81	2.18031	0.068277	0.339998	-0.263962
2	15	19.81	2.03732	0.064027	0.335749	-0.25556
2	16	20.81	1.67175	0.052985	0.324706	-0.231211
2	17	21.81	1.22269	0.039119	0.31084	-0.19797
2	17	22.81	1.08516	0.03525	0.306971	-0.187291
2	18	23.81	0.940754	0.030292	0.302014	-0.173068
2	19	24.81	1.0911	0.035024	0.306745	-0.186964
2	20	25.71	1.28698	0.041128	0.312849	-0.200981
2	20	26.71	1.34574	0.043773	0.315495	-0.207183
2	21	27.71	1.35819	0.043321	0.315042	-0.206267
2	22	28.71	1.22336	0.039171	0.310893	-0.196006
2	23	29.71	0.015123	0.00045	0.340481	-0.034148
2	23	30.71	0.01578	0.000485	0.340516	-0.034235
2	24	31.71	0.015778	0.000469	0.340501	-0.032827
2	25	32.71	0.021261	0.000633	0.340664	-0.037153
2	26	33.71	0.021077	0.000627	0.340659	-0.035923
2	27	34.71	0.053687	0.001598	0.341629	-0.055898
2	27	35.71	0.041425	0.001271	0.341302	-0.048721
2	28	36.61	0.030557	0.00091	0.340941	-0.04051
2	28	37.61	0.029987	0.00095	0.340981	-0.040405
2	28	38.61	0.0279	0.000881	0.340912	-0.03817
2	29	39.61	0.024139	0.00072	0.340751	-0.033985
2	30	40.61	0.004977	0.000148	0.34018	0.01505
2	30	41.61	0.035667	0.001104	0.341136	0.040483
2	31	42.61	0.088102	0.002619	0.34265	0.061728
2	32	43.61	0.085391	0.002539	0.342571	0.060448
2	33	44.61	0.053199	0.001584	0.341615	0.047198
2	34	45.51	0.009231	0.000275	0.340306	0.01924
2	34	46.51	0.013125	0.000404	0.340435	0.022942
2	35	47.51	0.016813	0.000501	0.340532	0.025226
2	35	48.51	0.032347	0.000981	0.341012	0.034944
2	36	49.51	0.051216	0.001524	0.341555	0.043223
2	37	50.51	0.059725	0.001777	0.341808	0.046782
2	37	51.51	0.059725	0.00178	0.341812	0.046818
2	38	52.51	0.059725	0.001777	0.341808	0.046783
2	38	53.51	0.059724	0.001788	0.341819	0.046889
2	38	54.51	0.059724	0.001791	0.341822	0.046922
2	38	55.51	0.059724	0.001787	0.341818	0.04688
2	39	56.41	0.059725	0.001777	0.341808	0.046783
2	39	57.41	0.059725	0.001784	0.341815	0.046856
2	39	58.41	0.059725	0.001784	0.341815	0.046855
2	40	59.41	0.059725	0.001777	0.341808	0.046783
2	40	60.41	0.059724	0.001788	0.341819	0.046893
2	40	61.41	0.059724	0.001792	0.341823	0.046929
2	40	62.41	0.059724	0.001788	0.341819	0.046892
2	41	63.41	0.059725	0.001777	0.341808	0.046782
2	42	64.41	0.059725	0.001777	0.341808	0.046782
2	43	65.31	0.059725	0.001777	0.341808	0.046782
2	44	66.31	0.059725	0.001777	0.341808	0.046782
2	45	67.31	0.059725	0.001777	0.341808	0.046783
2	45	68.31	0.059725	0.001784	0.341815	0.046856
2	45	69.31	0.059725	0.001784	0.341815	0.046855
2	46	70.31	0.059725	0.001777	0.341808	0.046782
2	47	71.31	0.059725	0.001777	0.341808	0.046782
2	48	72.31	0.059725	0.001777	0.341808	0.046782
2	49	73.31	0.059725	0.001777	0.341808	0.046782
2	50	74.31	0.059725	0.001777	0.341808	0.046782
2	51	75.21	0.059725	0.001777	0.341808	0.046783
2	51	76.21	0.059725	0.001784	0.341815	0.046856
2	51	77.21	0.059725	0.001784	0.341815	0.046855
2	52	78.21	0.059725	0.001777	0.341808	0.046782
2	52	79.21	0.059725	0.00178	0.341812	0.046818
2	53	80.21	0.059725	0.001777	0.341808	0.046782
2	54	81.21	0.059725	0.001777	0.341808	0.046782
2	55	82.21	0.059725	0.001777	0.341808	0.046782
2	56	83.21	0.059725	0.001777	0.341808	0.046782
2	56	84.21	0.059725	0.00178	0.341811	0.046815
2	57	85.11	0.059725	0.001777	0.341808	0.046782
2	58	86.11	0.059725	0.001777	0.341808	0.046782
2	58	87.11	0.059725	0.00178	0.341812	0.046818
2	59	88.11	0.059725	0.001777	0.341808	0.046782
2	60	89.11	0.059725	0.001777	0.341808	0.046782
2	61	90.11	0.059678	0.001776	0.341807	0.046772
2	61	91.11	0.054471	0.001657	0.341688	0.045339
2	61	92.11	0.048527	0.001477	0.341508	0.043004
2	62	93.11	0.042199	0.001256	0.341287	0.039896
2	62	94.11	0.042198	0.001258	0.34129	0.039924
2	63	95.01	0.04194	0.001248	0.34128	0.039773
2	64	96.01	0.019589	0.000584	0.340615	0.026924
2	65	97.01	0.001222	3.6e-05	0.340068	-0.006752
2	66	98.01	0.000342	1e-05	0.340042	0.003601
2	67	99.01	7e-06	0	0.340031	-0.000511
2	68	100.01	1e-06	0	0.340031	-0.000149
2	68	101.01	0.00043	1.3e-05	0.340045	-0.004163
2	68	102.01	0.001666	5.2e-05	0.340083	-0.008226
2	69	103.01	0.003502	0.000104	0.340135	-0.011715
2	70	104.01	0.000215	6e-06	0.340038	-0.002877
2	71	105.01	0.027227	0.000811	0.340842	0.032713
2	72	105.91	0.02201	0.000656	0.340687	0.029391
2	73	106.91	0.091071	0.002707	0.342739	0.058957
2	74	107.91	0.118079	0.003508	0.343539	0.06637
2	75	108.91	0.107562	0.003197	0.343228	0.062083
2	76	109.91	0.149055	0.004425	0.344457	0.072481
2	77	110.91	0.140853	0.004188	0.344219	0.069952
2	78	111.91	0.278683	0.00825	0.348282	0.099107
2	79	112.91	0.293698	0.008693	0.348724	0.101076
2	80	113.91	0.235337	0.006985	0.347017	0.090087
2	81	114.91	0.073792	0.002194	0.342226	0.049759
2	82	115.81	0.064614	0.001924	0.341955	0.046794
2	82	116.81	0.01722	0.000537	0.340568	0.024723
2	83	117.81	1.8e-05	0	0.340032	0.000769
2	84	118.81	0.000614	1.8e-05	0.34005	0.004533
2	85	119.81	0.000841	2.5e-05	0.340056	0.005293
2	86	120.81	0.030716	0.000915	0.340946	0.031967
2	87	121.81	0.003099	9.2e-05	0.340124	0.010039
2	88	122.81	9.2e-05	3e-06	0.340034	-0.001727
2	89	123.81	0.00922	0.000275	0.340306	-0.017392
2	90	124.81	0.000788	2.3e-05	0.340055	-0.005087
2	91	125.71	0.000132	4e-06	0.340035	-0.002078
2	92	126.71	0.000148	4e-06	0.340036	-0.002171
2	93	127.71	0.009384	0.000279	0.340311	0.017316
2	94	128.71	0.037145	0.001106	0.341137	0.034179
2	95	129.71	0.070582	0.002101	0.342132	0.046599
2	96	130.71	0.143174	0.004254	0.344286	0.065812
2	97	131.71	0.061514	0.001831	0.341862	0.043362
2	98	132.71	0.020371	0.000607	0.340639	0.024716
2	99	133.71	0.001382	4.1e-05	0.340072	-0.006419
2	100	134.71	0.011827	0.000352	0.340383	-0.018723
2	101	135.61	0.01568	0.000468	0.340499	-0.021393
2	102	136.61	0.095217	0.002831	0.342862	-0.05269
2	103	137.61	0.105728	0.003142	0.343174	-0.055501
2	104	138.61	0.130943	0.003893	0.343924	-0.061726
2	104	139.61	0.184492	0.005823	0.345854	-0.075361
2	104	140.61	0.236816	0.00743	0.347461	-0.085081
2	105	141.61	0.281825	0.008351	0.348382	-0.090218
2	106	142.61	0.437931	0.012927	0.352958	-0.112846
2	107	143.61	0.280177	0.008294	0.348326	-0.089905
3	1	0.01	0.063988	0.001905	0.341936	-0.044284
3	1	1.01	0.068846	0.002219	0.342251	-0.047769
3	1	2.01	0.073143	0.002512	0.342543	-0.0508
3	1	3.01	0.076501	0.002745	0.342776	-0.053103
3	1	4.01	0.078581	0.002883	0.342915	-0.054436
3	1	5.01	0.079163	0.002903	0.342935	-0.054655
3	1	6.01	0.0782	0.002802	0.342833	-0.053733
3	1	7.01	0.075833	0.002595	0.342627	-0.051774
3	1	8.01	0.072353	0.002317	0.342349	-0.048997
3	2	8.91	0.068853	0.002049	0.34208	-0.046148
3	2	9.91	0.095203	0.00296	0.342991	-0.055612
3	2	10.91	0.126285	0.004046	0.344078	-0.065264
3	2	11.91	0.161556	0.005257	0.345288	-0.074734
3	2	12.91	0.200062	0.006504	0.346536	-0.083596
3	2	13.91	0.24051	0.007687	0.347718	-0.091461
3	2	14.91	0.281409	0.008696	0.348727	-0.097988
3	3	15.81	0.316856	0.009377	0.349408	-0.102491
3	3	16.81	0.301593	0.009114	0.349145	-0.101122
3	4	17.81	0.275739	0.008169	0.3482	-0.095724
3	4	18.81	0.177748	0.005451	0.345482	-0.078564
3	5	19.81	0.09444	0.002811	0.342842	-0.056842
3	5	20.81	0.204334	0.006385	0.346416	-0.085094
3	6	21.81	0.329695	0.009759	0.34979	-0.104916
3	6	22.81	0.482046	0.015069	0.3551	-0.12889
3	6	23.81	0.645505	0.02024	0.360272	-0.148115
3	6	24.81	0.807513	0.02456	0.364591	-0.162197
3	7	25.71	0.943546	0.027528	0.367559	-0.171118
3	8	26.71	0.812795	0.023778	0.363809	-0.161694
3	9	27.21	0.811059	0.02374	0.363771	-0.16157
3	10	28.21	0.609879	0.017954	0.357985	-0.1415
3	10	29.21	0.758026	0.023426	0.363457	-0.160974
3	11	30.21	0.833456	0.024373	0.364405	-0.163909
3	12	31.21	0.763975	0.02238	0.362412	-0.156997
3	13	32.21	0.892949	0.026081	0.366113	-0.168337
3	13	33.21	0.923659	0.027205	0.367236	-0.171512
3	14	34.21	0.94621	0.027607	0.367638	-0.172707
3	15	35.11	1.09131	0.031752	0.371784	-0.182787
3	15	36.11	1.16659	0.035635	0.375666	-0.192201
3	15	37.11	1.18806	0.036359	0.376391	-0.193228
3	16	38.11	1.14727	0.033316	0.373347	-0.184497
3	17	39.11	1.04354	0.030413	0.370445	-0.176144
3	18	40.11	1.34985	0.039034	0.379065	-0.199158
3	18	41.11	1.28243	0.038577	0.378609	-0.198083
3	18	42.11	1.20424	0.037324	0.377356	-0.195013
3	18	43.11	1.11598	0.035257	0.375289	-0.189785
3	18	44.11	1.01894	0.032395	0.372426	-0.182249
3	18	45.11	0.915228	0.028823	0.368854	-0.172325
3	18	46.11	0.80789	0.024729	0.36476	-0.160121
3	19	47.01	0.712574	0.020893	0.360924	-0.147685
3	20	48.01	0.727852	0.021339	0.36137	-0.148095
3	21	49.01	0.594764	0.017495	0.357526	-0.134987
3	22	50.01	0.413933	0.012232	0.352263	-0.111635
3	23	51.01	0.207356	0.006152	0.346184	-0.079478
3	24	52.01	0.115523	0.003433	0.343465	-0.059182
3	25	53.01	0.07798	0.002321	0.342352	-0.048649
3	26	54.01	0.024854	0.00074	0.340772	-0.027307
3	27	55.01	0.002144	6.4e-05	0.340095	-0.008004
3	28	55.91	0.002356	7e-05	0.340101	-0.008432
3	29	56.91	0.004294	0.000128	0.340159	-0.011401
3	29	57.91	0.011295	0.00035	0.340382	-0.019033
3	30	58.91	0.020595	0.000614	0.340645	-0.025463
3	30	59.91	0.019688	0.00061	0.340641	-0.025672
3	31	60.91	0.017375	0.000517	0.340549	-0.023963
3	32	61.91	0.01294	0.000385	0.340417	-0.020776
3	33	62.91	0.053111	0.001581	0.341612	-0.041863
3	34	63.91	0.029487	0.000878	0.340909	-0.030972
3	35	64.91	0.077456	0.002304	0.342335	-0.050516
3	36	65.81	0.050709	0.00151	0.341542	-0.040764
3	37	66.81	0.007015	0.000209	0.340241	-0.01519
3	38	67.81	0.069179	0.002059	0.34209	-0.048117
3	38	68.81	0.095167	0.002922	0.342953	-0.057104
3	38	69.81	0.122492	0.003749	0.34378	-0.064482
3	39	70.81	0.148627	0.004414	0.344445	-0.069773
3	40	71.81	0.116297	0.003456	0.343487	-0.06085
3	40	72.81	0.096201	0.00288	0.342911	-0.055414
3	41	73.81	0.076938	0.00229	0.342321	-0.049383
3	42	74.81	0.022317	0.000665	0.340696	-0.02656
3	43	75.71	0.005847	0.000174	0.340205	-0.013631
3	44	76.71	0.020626	0.000614	0.340645	-0.025433
3	45	77.71	0.040506	0.001206	0.341237	-0.035868
3	46	78.71	0.044685	0.00133	0.341361	-0.037822
3	47	79.71	0.067717	0.002015	0.342046	-0.046245
3	48	80.71	0.115807	0.003444	0.343475	-0.059689
3	49	81.71	0.044582	0.001328	0.341359	-0.037173
3	50	82.71	0.104273	0.003101	0.343132	-0.056599
3	51	83.71	0.043384	0.001291	0.341322	-0.036431
3	52	84.71	0.039842	0.001186	0.341217	-0.034908
3	53	85.61	0.038182	0.001137	0.341168	-0.034116
3	54	86.61	0.005804	0.000173	0.340204	-0.013326
3	55	87.61	0.001249	3.7e-05	0.340069	-0.00615
3	56	88.61	0.002517	7.5e-05	0.340106	-0.008672
3	57	89.61	0.000471	1.4e-05	0.340045	0.003762
3	58	90.61	0.00059	1.8e-05	0.340049	0.004195
3	58	91.61	0.011543	0.000351	0.340382	0.0187
3	59	92.61	0.035097	0.001045	0.341076	0.032201
3	60	93.61	0.032303	0.000963	0.340994	0.030867
3	61	94.61	0.127495	0.00379	0.343821	0.06106
3	61	95.61	0.158167	0.004977	0.345008	0.070209
3	61	96.61	0.187503	0.00599	0.346021	0.077342
3	61	97.61	0.21249	0.006625	0.346656	0.081731
3	62	98.51	0.230498	0.006835	0.346867	0.083421
3	63	99.51	0.333145	0.009852	0.349883	0.099196
3	64	100.51	0.372266	0.011006	0.351038	0.104374
3	65	101.51	0.220132	0.006526	0.346557	0.080207
3	66	102.51	0.252641	0.007485	0.347516	0.085174
3	67	103.51	0.308022	0.009119	0.349151	0.093732
3	68	104.51	0.181966	0.005399	0.34543	0.071973
3	69	105.41	0.185884	0.005515	0.345546	0.072622
3	70	106.41	0.173196	0.005142	0.345173	0.070174
3	71	107.41	0.246026	0.00729	0.347321	0.083827
3	72	108.41	0.211788	0.006284	0.346315	0.078204
3	73	109.41	0.110884	0.003296	0.343328	0.056584
3	74	110.41	0.179059	0.005313	0.345345	0.071489
3	75	111.41	0.182537	0.005416	0.345448	0.072609
3	75	112.41	0.157914	0.004713	0.344744	0.067377
3	76	113.41	0.134845	0.004006	0.344037	0.061892
3	76	114.41	0.122524	0.003684	0.343716	0.05929
3	77	115.31	0.110441	0.003283	0.343314	0.055972
3	78	116.31	0.149946	0.004454	0.344486	0.065577
3	79	117.31	0.074408	0.002214	0.342245	0.046179
3	80	118.31	0.026381	0.000786	0.340817	0.027573
3	81	119.31	0.003968	0.000118	0.340149	0.010757
3	82	120.31	0.003338	9.9e-05	0.340131	0.009878
3	83	121.31	0.005378	0.00016	0.340191	0.012669
3	84	122.31	8.2e-05	2e-06	0.340034	0.001559
3	85	123.31	0.002056	6.1e-05	0.340093	0.007747
3	86	124.31	0.000139	4e-06	0.340035	-0.002
3	87	125.21	2e-05	1e-06	0.340032	0.000759
3	87	126.21	0.005582	0.000174	0.340206	0.013097
3	87	127.21	0.021475	0.000682	0.340713	0.025965
3	87	128.21	0.046975	0.001464	0.341495	0.038184
3	88	129.21	0.07904	0.002351	0.342382	0.048572
3	89	130.21	0.043628	0.0013	0.341331	0.035808
3	90	131.21	0.120193	0.003573	0.343604	0.059555
3	90	132.21	0.192145	0.005823	0.345854	0.076353
3	91	133.21	0.273495	0.008101	0.348132	0.090508
3	91	134.21	0.364684	0.010944	0.350975	0.104487
3	92	135.11	0.445795	0.013151	0.353182	0.114106
3	93	136.11	0.376896	0.011142	0.351173	0.105738
3	94	137.11	0.526629	0.015506	0.355537	0.124519
3	95	138.11	0.462026	0.013632	0.353663	0.117509
3	96	139.11	0.292481	0.008657	0.348688	0.093547
3	97	140.11	0.338298	0.010008	0.350039	0.101191
3	97	141.11	0.278319	0.008523	0.348554	0.092976
4	1	0.01	0.232054	0.006879	0.34691	-0.082239
4	2	1.01	0.171029	0.005078	0.345109	-0.070315
4	3	2.01	0.102586	0.00305	0.343082	-0.054499
4	3	3.01	0.055157	0.001675	0.341706	-0.040388
4	4	4.01	0.021228	0.000632	0.340663	-0.024837
4	5	5.01	0.009833	0.000293	0.340324	-0.016873
4	6	5.91	0.054507	0.001622	0.341653	-0.039737
4	7	6.91	0.037638	0.00112	0.341152	-0.033056
4	8	7.91	0.04404	0.001311	0.341343	-0.035927
4	9	8.91	0.005096	0.000152	0.340183	-0.01222
4	9	9.91	0.005971	0.000179	0.34021	-0.013334
4	10	10.91	0.00696	0.000207	0.340239	-0.014445
4	10	11.91	0.016811	0.000504	0.340535	-0.022405
4	11	12.91	0.030016	0.000894	0.340925	-0.029743
4	12	13.91	0.001161	3.4e-05	0.340066	-0.005818
4	13	14.91	0.001082	3.2e-05	0.340064	-0.00562
4	14	15.81	0.00797	0.000237	0.340269	-0.015298
4	15	16.81	0.000654	1.9e-05	0.340051	0.004375
4	15	17.81	0.018542	0.000569	0.3406	0.023729
4	16	18.81	0.059091	0.001758	0.341789	0.041909
4	17	19.81	0.062493	0.00186	0.341891	0.043157
4	18	20.81	0.124607	0.003701	0.343733	0.061272
4	19	21.81	0.116535	0.003463	0.343495	0.058639
4	19	22.81	0.162055	0.004881	0.344912	0.069602
4	20	23.81	0.209705	0.006219	0.34625	0.078579
4	21	24.81	0.161236	0.004789	0.34482	0.068875
4	21	25.81	0.085905	0.002645	0.342676	0.051168
4	22	26.71	0.034906	0.00104	0.341071	0.032098
4	23	27.71	0.003538	0.000105	0.340137	0.010204
4	24	28.71	0.026112	0.000778	0.340809	0.027758
4	25	29.71	0.075204	0.002237	0.342268	0.047213
4	26	30.71	0.098994	0.002943	0.342974	0.054611
4	27	31.71	0.137816	0.004093	0.344125	0.06386
4	28	32.71	0.174034	0.005165	0.345197	0.071565
4	29	33.71	0.126366	0.003756	0.343787	0.061184
4	29	34.71	0.064049	0.001957	0.341988	0.044365
4	30	35.61	0.023834	0.00071	0.340741	0.026862
4	31	36.61	0.002523	7.5e-05	0.340106	0.008651
4	32	37.61	0.042572	0.001268	0.341299	0.035677
4	32	38.61	0.008476	0.000265	0.340296	0.016268
4	33	39.61	0.000669	2e-05	0.340051	-0.004455
4	34	40.61	0.020805	0.000619	0.340651	-0.024895
4	35	41.61	0.050858	0.001513	0.341544	-0.039154
4	36	42.61	0.050701	0.00151	0.341541	-0.039251
4	37	43.61	0.131525	0.003912	0.343944	-0.063498
4	38	44.61	0.028079	0.000837	0.340868	-0.029215
4	39	45.51	0.112829	0.003353	0.343384	-0.058297
4	40	46.51	0.106744	0.003172	0.343203	-0.056575
4	41	47.51	0.118948	0.003534	0.343565	-0.060136
4	42	48.01	0.118948	0.003534	0.343565	-0.060136
4	43	48.51	0.119809	0.003562	0.343593	-0.060371
4	44	49.51	0.209904	0.006228	0.346259	-0.079793
4	45	50.51	0.105659	0.003142	0.343173	-0.056501
4	46	51.51	0.043643	0.001299	0.341331	-0.036498
4	47	52.51	0.006567	0.000196	0.340227	-0.014092
4	48	53.51	0.004099	0.000122	0.340153	-0.011114
4	49	54.51	0.000773	2.3e-05	0.340054	-0.004854
4	50	55.41	0.016492	0.000491	0.340523	-0.022457
4	51	56.41	7.1e-05	2e-06	0.340033	-0.001471
4	52	57.41	0.000887	2.6e-05	0.340058	0.005287
4	53	58.41	0.000225	7e-06	0.340038	0.002695
4	54	59.41	0.020389	0.000608	0.340639	0.025551
4	54	60.41	0.085206	0.002681	0.342712	0.053332
4	55	61.41	0.180359	0.005357	0.345388	0.075075
4	56	62.41	0.310408	0.009188	0.349219	0.097137
4	57	63.41	0.195246	0.005791	0.345822	0.076975
4	58	64.41	0.196035	0.005815	0.345846	0.077724
4	59	65.31	0.149011	0.004425	0.344457	0.067693
4	60	66.31	0.206776	0.006133	0.346165	0.078992
4	60	67.31	0.157312	0.004764	0.344795	0.069993
4	61	68.31	0.110001	0.003271	0.343302	0.058434
4	61	69.31	0.084028	0.002572	0.342603	0.051485
4	62	70.31	0.058126	0.001729	0.341761	0.042052
4	63	71.31	0.028954	0.000862	0.340894	0.029888
4	63	72.31	0.049864	0.001529	0.34156	0.039598
4	64	73.31	0.072082	0.002145	0.342176	0.04677
4	65	74.31	0.021624	0.000644	0.340675	0.025361
4	66	75.21	0.012187	0.000363	0.340394	0.01892
4	67	76.21	0.049123	0.001462	0.341494	0.037991
4	67	77.21	0.050259	0.001551	0.341582	0.039183
4	67	78.21	0.050785	0.001595	0.341627	0.039844
4	67	79.21	0.050646	0.001591	0.341622	0.039924
4	67	80.21	0.049843	0.001537	0.341568	0.039414
4	68	81.21	0.049016	0.001459	0.341491	0.038614
4	69	82.21	0.116821	0.003472	0.343504	0.059652
4	70	83.21	0.18109	0.005374	0.345405	0.074137
4	70	84.21	0.165358	0.004933	0.344965	0.071027
4	70	85.21	0.15053	0.004491	0.344522	0.067889
4	71	86.11	0.138	0.004098	0.34413	0.065064
4	72	87.11	0.129465	0.003847	0.343878	0.062588
4	72	88.11	0.155482	0.004692	0.344724	0.068909
4	73	89.11	0.179853	0.005341	0.345372	0.073348
4	74	90.11	0.29627	0.008768	0.348799	0.094218
4	75	91.11	0.308179	0.009122	0.349153	0.095384
4	76	92.11	0.212341	0.006296	0.346327	0.079219
4	77	93.11	0.196379	0.005825	0.345856	0.076468
4	78	94.11	0.163648	0.004861	0.344892	0.069437
4	79	95.01	0.268339	0.007961	0.347992	0.08829
4	79	96.01	0.510213	0.016097	0.356129	0.124861
4	80	97.01	0.745527	0.021879	0.361911	0.145284
5	1	0.01	0.008965	0.000267	0.340298	0.016058
5	2	1.01	0.021002	0.000626	0.340658	0.024699
5	3	2.01	0.111129	0.003305	0.343336	0.056615
5	4	3.01	0.043497	0.001294	0.341326	0.035344
5	5	4.01	0.03786	0.001127	0.341158	0.033131
5	5	5.01	0.067464	0.002043	0.342074	0.044616
5	6	5.91	0.098415	0.002925	0.342957	0.053438
5	7	6.91	0.076576	0.002278	0.342309	0.047193
5	7	7.91	0.062755	0.001876	0.341907	0.043135
5	8	8.91	0.050304	0.001497	0.341528	0.038884
5	9	9.91	0.073152	0.002177	0.342209	0.046631
5	9	10.91	0.071109	0.002203	0.342234	0.047035
5	10	11.91	0.064632	0.001924	0.341955	0.044144
5	11	12.91	0.132264	0.003928	0.34396	0.062558
5	12	13.91	0.125772	0.003737	0.343768	0.06085
5	13	14.91	0.168442	0.005001	0.345032	0.070166
5	13	15.91	0.106592	0.003234	0.343266	0.056311
5	14	16.81	0.060795	0.001809	0.34184	0.04209
5	14	17.81	0.058901	0.001763	0.341794	0.041715
5	15	18.81	0.057291	0.001706	0.341737	0.041258
5	15	19.81	0.127629	0.003913	0.343944	0.062502
5	16	20.81	0.214661	0.00637	0.346401	0.079901
5	16	21.81	0.10395	0.003276	0.343308	0.05717
5	17	22.81	0.027289	0.000813	0.340844	0.028442
5	18	23.81	0.002144	6.4e-05	0.340095	0.007934
5	19	24.81	0.008597	0.000256	0.340287	-0.015816
5	20	25.71	0.030701	0.000914	0.340946	-0.030132
5	20	26.71	0.007212	0.00022	0.340252	-0.014727
5	21	27.71	3.4e-05	1e-06	0.340032	0.000989
5	22	28.71	0.000519	1.5e-05	0.340047	0.003878
5	23	29.71	0.017753	0.000529	0.34056	-0.022564
5	24	30.71	0.081567	0.002427	0.342458	-0.048163
5	24	31.71	0.056035	0.001732	0.341763	-0.040836
5	25	32.71	0.032406	0.000965	0.340996	-0.030651
5	26	33.71	0.037709	0.001123	0.341154	-0.033002
5	26	34.71	0.01086	0.00033	0.340361	-0.017881
5	27	35.61	0.000556	1.7e-05	0.340048	-0.004008
5	28	36.61	0.018061	0.000538	0.340569	-0.022927
5	29	37.61	0.061871	0.00184	0.341872	-0.042573
5	30	38.61	0.063605	0.001893	0.341924	-0.043436
5	31	39.61	0.032483	0.000967	0.340998	-0.031028
5	32	40.61	0.027777	0.000828	0.340859	-0.028802
5	33	41.61	0.093979	0.002794	0.342825	-0.052965
5	34	42.61	0.082525	0.002455	0.342487	-0.049605
5	34	43.61	0.1094	0.00336	0.343391	-0.057869
5	34	44.61	0.136856	0.004186	0.344217	-0.064517
5	35	45.51	0.160101	0.004752	0.344784	-0.068747
5	36	46.51	0.161723	0.004801	0.344832	-0.06859
5	37	47.51	0.121031	0.003598	0.34363	-0.059619
5	38	48.51	0.048218	0.001435	0.341466	-0.037583
5	39	49.51	0.051962	0.001547	0.341579	-0.038801
5	40	50.51	0.118004	0.003506	0.343538	-0.058144
5	41	51.51	0.147779	0.004388	0.344419	-0.065249
5	42	52.51	0.145049	0.00431	0.344341	-0.064573
5	43	53.51	0.071443	0.002125	0.342156	-0.045186
5	44	54.51	0.102694	0.003055	0.343087	-0.054206
5	45	55.41	0.028587	0.000852	0.340883	-0.028817
5	46	56.41	0.089122	0.002652	0.342683	-0.050965
5	47	57.41	0.188512	0.005594	0.345625	-0.074005
5	48	58.41	0.253183	0.007504	0.347535	-0.085481
5	49	59.41	0.151842	0.004509	0.34454	-0.066236
5	50	60.41	0.199727	0.005927	0.345958	-0.075699
5	51	61.41	0.309641	0.009165	0.349196	-0.094091
5	52	62.41	0.197824	0.00587	0.345901	-0.075291
5	52	63.41	0.12315	0.003768	0.343799	-0.060142
5	53	64.41	0.061981	0.001844	0.341875	-0.041978
5	54	65.31	0.037777	0.001125	0.341156	-0.032901
5	55	66.31	0.008904	0.000265	0.340296	-0.016057
5	56	67.31	2.5e-05	1e-06	0.340032	0.000858
5	56	68.31	0.000619	1.8e-05	0.34005	0.004283
5	57	69.31	0.001825	5.4e-05	0.340086	0.007369
5	58	70.31	0.020477	0.00061	0.340641	-0.024914
5	59	71.31	0.016531	0.000492	0.340524	-0.022404
5	60	72.31	0.068754	0.002046	0.342077	-0.046072
5	61	73.31	0.139143	0.004132	0.344164	-0.064897
5	62	74.31	0.151737	0.004505	0.344536	-0.067852
5	63	75.21	0.15103	0.004484	0.344515	-0.068068
5	64	76.21	0.12479	0.003707	0.343738	-0.062313
5	64	77.21	0.146764	0.004389	0.34442	-0.067424
5	64	78.21	0.170007	0.00508	0.345111	-0.072216
5	65	79.21	0.19393	0.005755	0.345786	-0.076592
5	65	80.21	0.180336	0.005496	0.345527	-0.074584
5	66	81.21	0.160476	0.004766	0.344798	-0.069266
5	67	82.21	0.265552	0.007867	0.347899	-0.088996
5	68	83.21	0.1686	0.005005	0.345036	-0.071231
5	69	84.21	0.117195	0.003482	0.343514	-0.058986
5	70	85.11	0.094615	0.002813	0.342844	-0.053401
5	71	86.11	0.117658	0.003497	0.343529	-0.059078
5	71	87.11	0.162284	0.00491	0.344942	-0.069801
5	72	88.11	0.207884	0.006167	0.346198	-0.078082
5	72	89.11	0.265203	0.008015	0.348046	-0.088838
5	73	90.11	0.317835	0.009403	0.349434	-0.096118
5	73	91.11	0.269711	0.008053	0.348084	-0.088683
5	74	92.11	0.22262	0.006602	0.346633	-0.080139
5	75	93.11	0.132038	0.003925	0.343956	-0.06221
5	75	94.11	0.124623	0.003963	0.343994	-0.062651
5	75	95.11	0.111769	0.003623	0.343655	-0.060085
5	75	96.11	0.095101	0.003001	0.343033	-0.054892
5	76	97.01	0.079629	0.002369	0.3424	-0.04896
6	1	0.01	0.000665	2e-05	0.340051	-0.004515
6	2	1.01	0.002077	6.2e-05	0.340093	0.007937
6	3	2.01	0.005082	0.000151	0.340183	-0.012403
6	4	3.01	0.038504	0.001147	0.341178	-0.034137
6	5	4.01	0.09945	0.002962	0.342993	-0.055617
6	6	5.01	0.250613	0.00743	0.347461	-0.087568
6	7	5.91	0.138872	0.004124	0.344156	-0.065401
6	8	6.91	0.111993	0.00333	0.343361	-0.058863
6	9	7.91	0.040699	0.001212	0.341243	-0.03545
6	10	8.91	0.013238	0.000394	0.340426	-0.020102
6	11	9.91	0.00072	2.1e-05	0.340053	0.004707
6	12	10.91	0.005992	0.000179	0.34021	0.013656
6	13	11.91	0.029689	0.000884	0.340915	0.030323
6	13	12.91	0.028811	0.000865	0.340896	0.030007
6	13	13.91	0.027853	0.000836	0.340867	0.029542
6	14	14.91	0.026354	0.000785	0.340817	0.028699
6	15	15.81	0.000556	1.7e-05	0.340048	0.004203
6	16	16.81	0.009511	0.000283	0.340315	0.017122
6	16	17.81	0.025076	0.000757	0.340789	0.027874
6	17	18.81	0.047082	0.001401	0.341433	0.037812
6	17	19.81	0.073625	0.002208	0.342239	0.047524
6	18	20.81	0.104759	0.003113	0.343145	0.056587
6	19	21.81	0.080068	0.002382	0.342414	0.049187
6	20	22.81	0.026799	0.000798	0.34083	0.028567
6	21	23.81	0.001861	5.5e-05	0.340087	0.007524
6	22	24.81	0.003791	0.000113	0.340144	-0.010649
6	23	25.71	0.001759	5.2e-05	0.340084	-0.007234
6	24	26.71	0.000969	2.9e-05	0.34006	0.005336
6	25	27.71	0.034808	0.001037	0.341068	0.032033
6	26	28.71	0.00555	0.000165	0.340197	0.012681
6	27	29.71	0.004817	0.000143	0.340175	0.011808
6	28	30.71	0.010908	0.000325	0.340356	0.017723
6	29	31.71	0.001605	4.8e-05	0.340079	-0.006801
6	30	32.71	0.000913	2.7e-05	0.340058	-0.005135
6	30	33.71	0.0023	7.2e-05	0.340103	0.008312
6	31	34.71	0.014686	0.000438	0.340469	0.020498
6	31	35.71	0.003045	9.7e-05	0.340128	-0.009625
6	32	36.61	0.042936	0.001279	0.34131	-0.03495
6	33	37.61	0.005532	0.000165	0.340196	-0.012539
6	34	38.11	0.005509	0.000164	0.340195	-0.012512
6	35	39.11	0.00343	0.000102	0.340133	-0.009831
6	36	39.61	0.003448	0.000103	0.340134	-0.009856
6	37	40.61	0.00551	0.000164	0.340195	-0.012464
6	37	41.61	0.011475	0.00035	0.340382	-0.018264
6	38	42.61	0.019247	0.000573	0.340605	-0.023457
6	39	43.61	0.063277	0.001883	0.341914	-0.042633
6	39	44.61	0.050781	0.00154	0.341571	-0.038779
6	40	45.51	0.038791	0.001155	0.341187	-0.033806
6	41	46.51	0.00363	0.000108	0.340139	-0.010301
6	42	47.51	5e-06	0	0.340031	-0.000368
6	43	48.51	0.000139	4e-06	0.340035	-0.001995
6	44	49.51	0.019288	0.000574	0.340606	-0.02347
6	45	50.51	0.055779	0.001661	0.341692	-0.039897
6	46	51.51	0.011907	0.000355	0.340386	-0.018513
6	47	52.51	0.000315	9e-06	0.340041	0.003028
6	48	53.51	0.001178	3.5e-05	0.340066	0.005847
6	49	54.51	0.005016	0.000149	0.340181	0.012048
6	50	55.41	0.004568	0.000136	0.340167	0.011537
6	51	56.41	0.009635	0.000287	0.340318	-0.016758
6	52	57.41	0.006119	0.000182	0.340214	-0.013366
6	53	58.41	1.2e-05	0	0.340032	0.000602
6	54	59.41	0.001259	3.7e-05	0.340069	-0.006086
6	55	60.41	0.00405	0.000121	0.340152	0.010857
6	56	61.41	0.000314	9e-06	0.340041	0.00302
6	57	62.41	0.023606	0.000704	0.340735	0.026238
6	58	63.41	0.08545	0.002543	0.342574	0.050162
6	59	64.41	0.024782	0.000738	0.340769	0.027092
6	60	65.31	0.025469	0.000758	0.34079	0.027485
6	61	66.31	0.027681	0.000824	0.340855	0.028789
6	62	67.31	0.04435	0.001322	0.341353	0.036192
6	63	68.31	0.000366	1.1e-05	0.340042	0.00327
6	64	69.31	0.00517	0.000154	0.340185	0.012234
6	65	70.31	0.001428	4.3e-05	0.340074	-0.006408
6	65	71.31	6.7e-05	2e-06	0.340033	0.001411
6	66	72.31	0.003053	9.1e-05	0.340122	0.009486
6	67	73.31	0.032476	0.000967	0.340998	0.031103
6	68	74.31	0.005737	0.000171	0.340202	0.013136
6	69	75.21	0.001546	4.6e-05	0.340077	0.006829
6	70	76.21	0.017714	0.000528	0.340559	0.02291
6	71	77.21	0.059953	0.001785	0.341816	0.041908
6	72	78.21	0.011559	0.000344	0.340376	0.018323
6	73	79.21	0.000274	8e-06	0.340039	-0.002807
6	74	80.21	0.000385	1.1e-05	0.340043	-0.003328
6	74	81.21	0.005077	0.000155	0.340186	-0.012253
6	75	82.21	0.014967	0.000446	0.340477	-0.020838
6	76	83.21	0.061432	0.001827	0.341859	-0.041933
6	77	84.21	0.053224	0.001585	0.341616	-0.038969
6	78	85.11	0.011097	0.000331	0.340362	-0.017833
6	78	86.11	0.014376	0.000445	0.340477	-0.020696
6	79	87.11	0.017095	0.000509	0.34054	-0.022153
6	80	88.11	0.040176	0.001196	0.341227	-0.033895
6	81	89.11	0.02592	0.000772	0.340803	-0.027228
6	81	90.11	0.028816	0.000867	0.340898	-0.028793
6	82	91.11	0.031913	0.000951	0.340982	-0.030111
6	83	92.11	0.11161	0.003317	0.343349	-0.056419
6	84	93.11	0.15214	0.004517	0.344548	-0.06557
6	85	94.11	0.141139	0.004194	0.344225	-0.06349
6	85	95.11	0.087239	0.002697	0.342728	-0.05078
6	86	96.01	0.046563	0.001387	0.341418	-0.036348
6	87	97.01	0.121177	0.003601	0.343632	-0.058391
6	88	98.01	0.15643	0.004644	0.344675	-0.066356
6	89	99.01	0.143841	0.004274	0.344305	-0.063605
6	89	100.01	0.093775	0.002883	0.342914	-0.052304
6	90	101.01	0.050881	0.001515	0.341546	-0.037997
6	91	102.01	0.104172	0.003099	0.34313	-0.054357
6	92	103.01	0.035226	0.001049	0.34108	-0.031584
6	93	104.01	0.005193	0.000155	0.340186	-0.012096
6	93	105.01	0.003043	9.3e-05	0.340124	-0.009379
6	93	106.01	0.001401	4.3e-05	0.340074	-0.006373
6	94	106.91	0.000512	1.5e-05	0.340046	-0.003815
6	95	107.91	0.019344	0.000576	0.340607	-0.023492
6	96	108.91	0.048283	0.001438	0.341469	-0.036949
6	96	109.91	0.065175	0.002046	0.342077	-0.044006
6	96	110.91	0.081387	0.002544	0.342575	-0.049037
6	97	111.91	0.094994	0.002824	0.342855	-0.051681
6	98	112.91	0.105639	0.003141	0.343172	-0.054425
6	99	113.91	0.047365	0.00141	0.341442	-0.036495
6	100	114.91	0.107926	0.003208	0.343239	-0.05527
6	100	115.91	0.154302	0.004629	0.34466	-0.066386
6	101	116.81	0.200564	0.005951	0.345982	-0.075276
6	102	117.81	0.289962	0.008587	0.348619	-0.090436
6	103	118.81	0.178787	0.005305	0.345336	-0.07112
7	1	0.01	0.040666	0.00121	0.341242	-0.04059
7	2	1.01	0.022979	0.000684	0.340715	-0.031133
7	3	2.01	0.00345	0.000103	0.340134	-0.012236
7	4	3.01	0.038152	0.001136	0.341167	-0.041188
7	5	4.01	0.012239	0.000365	0.340396	-0.02384
7	6	5.01	0.076126	0.002266	0.342297	-0.060333
7	6	6.01	0.093194	0.002997	0.343029	-0.070919
7	6	7.01	0.106298	0.003404	0.343435	-0.077523
7	7	7.91	0.111201	0.003306	0.343338	-0.078494
7	8	8.91	0.040069	0.001192	0.341224	-0.048285
7	8	9.91	0.028326	0.000852	0.340883	-0.042003
7	9	10.91	0.01787	0.000532	0.340563	-0.03434
7	9	11.91	0.012811	0.000383	0.340414	-0.029958
7	10	12.91	1.10795	0.034664	0.324374	-0.182542
7	11	13.91	0.929374	0.029195	0.318906	-0.167805
7	11	14.91	0.945764	0.030408	0.320119	-0.171218
7	11	15.91	0.942481	0.030305	0.320016	-0.17104
7	12	16.81	0.924652	0.029099	0.31881	-0.167831
7	12	17.81	1.19412	0.039132	0.328842	-0.194372
7	13	18.81	1.36386	0.042424	0.332135	-0.2026
7	13	19.81	1.39798	0.044146	0.333856	-0.206486
7	13	20.81	1.42315	0.045139	0.33485	-0.208711
7	13	21.81	1.43854	0.045362	0.335073	-0.209181
7	14	22.81	1.44589	0.044898	0.334609	-0.20807
7	15	23.81	1.6251	0.050272	0.339983	-0.220186
7	16	24.81	1.2875	0.04012	0.329831	-0.196437
7	17	25.71	1.09216	0.034198	0.323909	-0.181595
7	17	26.71	1.03409	0.034183	0.323894	-0.181622
7	18	27.71	0.873502	0.027466	0.317177	-0.163305
7	19	28.71	0.932177	0.029304	0.319014	-0.169015
7	19	29.71	1.251	0.040583	0.330294	-0.199602
7	20	30.71	1.50795	0.046765	0.336475	-0.21478
7	20	31.71	1.281	0.041132	0.330843	-0.200947
7	21	32.71	1.01082	0.031702	0.321412	-0.176145
7	22	33.71	0.76669	0.024165	0.313876	-0.153986
7	23	34.71	0.022539	0.000671	0.340702	0.041356
7	24	35.61	0.002332	6.9e-05	0.340101	0.012891
7	25	36.61	0.020624	0.000614	0.340645	-0.036584
7	26	37.61	0.022552	0.000672	0.340703	-0.03745
7	27	38.61	0.090401	0.00269	0.342722	-0.072739
7	27	39.61	0.046355	0.001484	0.341516	-0.052247
7	28	40.61	0.015024	0.000447	0.340478	-0.027833
7	29	41.61	0.013239	0.000394	0.340426	-0.02546
7	30	42.61	0.004093	0.000122	0.340153	0.013899
7	31	43.61	0.026889	0.000801	0.340832	0.034921
7	32	44.61	0.002182	6.5e-05	0.340096	0.009778
7	33	45.51	0.005676	0.000169	0.3402	-0.015516
7	34	46.51	0.014026	0.000418	0.340449	-0.024102
7	35	47.51	0.018253	0.000543	0.340575	-0.026925
7	36	48.51	0.022803	0.000679	0.34071	-0.029636
7	37	49.51	0.027392	0.000816	0.340848	-0.031984
7	38	50.51	0.000108	3e-06	0.340035	-0.001982
7	39	51.51	0.017771	0.000529	0.340561	-0.025134
7	40	52.51	0.058517	0.001741	0.341772	-0.045311
7	40	53.51	0.062964	0.001881	0.341912	-0.046816
7	41	54.51	0.068312	0.002034	0.342065	-0.048535
7	42	55.41	0.149068	0.004428	0.344459	-0.070975
7	43	56.41	0.216548	0.006424	0.346456	-0.084559
7	44	57.41	0.109979	0.003269	0.343301	-0.059861
7	45	58.41	0.060159	0.001791	0.341822	-0.044208
7	46	59.41	0.134506	0.003995	0.344026	-0.06572
7	47	60.41	0.143158	0.004254	0.344286	-0.067205
7	48	61.41	0.059686	0.001776	0.341808	-0.043101
7	49	62.41	0.116628	0.003472	0.343503	-0.060177
7	50	63.41	0.277291	0.008215	0.348246	-0.093057
7	51	64.41	0.166056	0.004929	0.34496	-0.071436
7	52	65.31	0.198569	0.00589	0.345921	-0.078158
7	53	66.31	0.235861	0.00699	0.347021	-0.085505
7	54	67.31	0.225967	0.0067	0.346731	-0.083583
7	55	68.31	0.165079	0.004901	0.344932	-0.071116
7	56	69.31	0.122143	0.003634	0.343665	-0.061359
7	57	70.31	0.027109	0.000808	0.340839	-0.028763
7	58	71.31	0.000271	8e-06	0.340039	-0.002888
7	58	72.31	0.005949	0.00018	0.340212	-0.013691
7	59	73.31	0.018464	0.00055	0.340581	-0.023976
7	60	74.31	0.008059	0.00024	0.340272	-0.01587
7	61	75.21	0.080606	0.002398	0.342429	-0.049641
7	61	76.21	0.073145	0.002223	0.342254	-0.047935
7	61	77.21	0.06486	0.001972	0.342004	-0.045357
7	62	78.21	0.056214	0.001672	0.341704	-0.042014
7	62	79.21	0.059362	0.00177	0.341801	-0.043023
7	63	80.21	0.062692	0.001866	0.341898	-0.044079
7	63	81.21	0.057571	0.001784	0.341816	-0.042974
7	64	82.21	0.048814	0.001453	0.341485	-0.038785
7	64	83.21	0.045147	0.001405	0.341436	-0.038033
7	64	84.21	0.040373	0.001275	0.341306	-0.036139
7	64	85.21	0.03484	0.001081	0.341113	-0.033205
7	65	86.11	0.030167	0.000899	0.34093	-0.030208
7	66	87.11	0.094692	0.002815	0.342847	-0.0529
7	67	88.11	0.119792	0.00356	0.343591	-0.059773
7	67	89.11	0.092543	0.00278	0.342811	-0.053025
7	67	90.11	0.068181	0.002049	0.342081	-0.045781
7	68	91.11	0.047143	0.001403	0.341434	-0.038156
7	69	92.11	0.02789	0.00083	0.340861	-0.029233
7	70	93.11	0.025849	0.00077	0.340801	-0.028254
7	71	94.11	0.001257	3.7e-05	0.340069	-0.006256
7	72	95.01	0.00599	0.000178	0.34021	0.013722
7	73	96.01	2.6e-05	1e-06	0.340032	0.000888
7	74	97.01	0.018712	0.000557	0.340588	0.024059
7	75	98.01	0.033791	0.001007	0.341038	0.032326
7	76	99.01	0.000173	5e-06	0.340036	0.002318
7	76	100.01	0.001953	6e-05	0.340091	0.007848
7	76	101.01	0.005643	0.000174	0.340205	0.013329
7	76	102.01	0.011094	0.000338	0.340369	0.018528
7	77	103.01	0.017623	0.000525	0.340556	0.023011
7	78	104.01	4.8e-05	1e-06	0.340033	0.001193
7	79	105.01	0.002211	6.6e-05	0.340097	0.008043
7	80	105.91	0.00443	0.000132	0.340163	0.011402
7	80	106.91	0.008549	0.00026	0.340291	0.016029
7	81	107.91	0.014056	0.000419	0.34045	0.020413
8	1	0.01	0.598924	0.017605	0.357636	0.132394
8	2	1.01	0.598924	0.017605	0.357637	0.132395
8	2	2.01	0.598924	0.017634	0.357666	0.132497
8	3	3.01	0.598924	0.017605	0.357636	0.132394
8	4	4.01	0.598924	0.017605	0.357636	0.132394
8	5	5.01	0.598924	0.017605	0.357637	0.132395
8	5	6.01	0.598924	0.017631	0.357662	0.132487
8	6	6.91	0.598924	0.017605	0.357636	0.132394
8	7	7.91	0.598924	0.017606	0.357637	0.132397
8	7	8.91	0.598924	0.017694	0.357725	0.132708
8	7	9.91	0.598924	0.017723	0.357754	0.132811
8	7	10.91	0.598924	0.017693	0.357724	0.132704
8	8	11.91	0.598924	0.017605	0.357636	0.132394
8	9	12.91	0.598924	0.017605	0.357636	0.132394
8	10	13.91	0.598924	0.017606	0.357637	0.132397
8	10	14.91	0.598924	0.017691	0.357722	0.132698
8	10	15.91	0.598924	0.017717	0.357749	0.13279
8	10	16.91	0.598924	0.017684	0.357715	0.132673
8	11	17.81	0.598924	0.017606	0.357637	0.132397
8	11	18.81	0.598924	0.017694	0.357725	0.132708
8	11	19.81	0.598924	0.017723	0.357754	0.132811
8	11	20.81	0.598924	0.017693	0.357724	0.132704
8	12	21.81	0.598924	0.017606	0.357637	0.132398
8	12	22.81	0.598924	0.017721	0.357752	0.132803
8	12	23.81	0.598924	0.017777	0.357808	0.133
8	12	24.81	0.598924	0.017774	0.357805	0.132987
8	12	25.81	0.598924	0.01771	0.357742	0.132765
8	13	26.71	0.598924	0.01761	0.357641	0.132412
8	13	27.71	0.598925	0.018123	0.358154	0.134209
8	13	28.71	0.59893	0.018594	0.358625	0.135836
8	13	29.71	0.598938	0.019019	0.35905	0.137289
8	13	30.71	0.598948	0.019391	0.359423	0.13855
8	13	31.71	0.598959	0.019709	0.35974	0.139615
8	13	32.71	0.598968	0.019966	0.359997	0.14047
8	13	33.71	0.598977	0.020159	0.36019	0.141112
8	13	34.71	0.598982	0.020287	0.360318	0.141534
8	13	35.71	0.598985	0.020347	0.360379	0.141733
8	13	36.71	0.598985	0.02034	0.360371	0.141709
8	13	37.71	0.598981	0.020264	0.360296	0.14146
8	13	38.71	0.598975	0.020122	0.360153	0.140989
8	13	39.71	0.598966	0.019914	0.359946	0.1403
8	13	40.71	0.598956	0.019643	0.359675	0.139395
8	13	41.71	0.598946	0.019314	0.359345	0.138289
8	13	42.71	0.598936	0.01893	0.358961	0.136986
8	13	43.71	0.598929	0.018494	0.358526	0.135493
8	13	44.71	0.598925	0.018014	0.358045	0.133828
8	14	45.51	0.597805	0.017577	0.357608	0.132291
8	15	46.51	0.478378	0.014103	0.354134	0.118881
8	16	47.51	0.56515	0.016626	0.356657	0.129752
8	17	48.51	0.507823	0.014972	0.355003	0.122665
8	18	49.51	0.701022	0.020569	0.3606	0.142873
8	19	50.51	0.514391	0.015152	0.355183	0.122669
8	20	51.51	0.420532	0.012413	0.352444	0.111606
8	21	52.51	0.492674	0.014525	0.354556	0.121628
8	21	53.51	0.3444	0.010574	0.350605	0.10402
8	22	54.51	0.20311	0.006032	0.346064	0.078976
8	23	55.41	0.064959	0.001932	0.341964	0.044757
8	24	56.41	0.101058	0.003004	0.343035	0.055917
8	25	57.41	0.070929	0.00211	0.342141	0.046564
8	26	58.41	0.029038	0.000865	0.340896	0.029822
8	27	59.41	0.001061	3.2e-05	0.340063	0.0057
8	28	60.41	0.001216	3.6e-05	0.340068	0.006128
8	28	61.41	0.002442	7.3e-05	0.340105	0.008695
8	29	62.41	0.004053	0.000121	0.340152	0.01114
8	30	63.41	0.006489	0.000193	0.340224	0.014156
8	31	64.41	0.005541	0.000165	0.340196	0.013008
8	32	65.31	0.004584	0.000137	0.340168	0.011942
8	33	66.31	0.037336	0.001111	0.341143	0.034067
8	34	67.31	0.077141	0.002294	0.342326	0.048957
8	35	68.31	0.052191	0.001554	0.341585	0.039886
8	36	69.31	0.010032	0.000299	0.34033	0.017488
8	37	70.31	3e-06	0	0.340031	-0.000308
8	38	71.31	0.002834	8.4e-05	0.340116	0.009337
8	39	72.31	0.0072	0.000214	0.340246	-0.014832
8	40	73.31	0.001862	5.5e-05	0.340087	-0.007536
8	41	74.31	0.001694	5e-05	0.340082	0.007212
8	42	75.21	0.003236	9.6e-05	0.340128	0.009984
8	43	76.21	0.000396	1.2e-05	0.340043	0.003473
8	44	77.21	0.014666	0.000437	0.340468	0.02109
8	45	78.21	0.010134	0.000302	0.340333	0.017658
8	46	79.21	0.003335	9.9e-05	0.340131	-0.010151
8	46	80.21	0.001331	4.1e-05	0.340072	0.006472
8	47	81.21	0.016439	0.00049	0.340521	0.022505
8	48	82.21	0.003005	8.9e-05	0.340121	0.009667
8	49	83.21	0.000325	1e-05	0.340041	-0.003198
8	50	84.21	0.001432	4.3e-05	0.340074	0.006757
8	50	85.21	0.0012	3.7e-05	0.340068	-0.006257
8	51	86.11	0.009283	0.000277	0.340308	-0.0172
8	52	87.11	0.010789	0.000321	0.340353	0.018498
8	53	88.11	0.049114	0.001461	0.341493	0.038826
8	54	89.11	0.024999	0.000745	0.340776	0.027861
8	55	90.11	0.001873	5.6e-05	0.340087	0.007551
8	56	91.11	0.000776	2.3e-05	0.340054	0.004844
8	57	92.11	0.008026	0.000239	0.34027	0.015515
8	58	93.11	0.00113	3.4e-05	0.340065	0.005767
8	59	94.11	0.001647	4.9e-05	0.34008	0.006925
8	60	95.01	0.005207	0.000155	0.340186	-0.012311
8	60	96.01	0.00071	2.1e-05	0.340052	-0.00454
8	61	97.01	0.000384	1.1e-05	0.340043	0.003315
8	62	98.01	0.024565	0.000731	0.340763	0.026553
8	63	99.01	0.030436	0.000907	0.340938	0.029636
8	64	100.01	0.082814	0.002463	0.342494	0.048896
8	64	101.01	0.088455	0.002658	0.342689	0.050712
8	64	102.01	0.093847	0.002819	0.34285	0.052206
8	65	103.01	0.099086	0.002945	0.342977	0.053395
8	66	104.01	0.126488	0.003761	0.343793	0.060263
8	67	105.01	0.24478	0.007254	0.347286	0.08378
8	68	105.91	0.31798	0.00941	0.349441	0.094961
8	68	106.91	0.417175	0.012547	0.352578	0.109775
8	69	107.91	0.512679	0.015109	0.35514	0.120641
8	69	108.91	0.365254	0.011321	0.351352	0.104771
8	70	109.91	0.215945	0.00641	0.346442	0.079296
8	71	110.91	0.074296	0.00221	0.342241	0.046662
8	72	111.91	0.044871	0.001336	0.341367	0.036079
8	73	112.91	0.008148	0.000243	0.340274	0.015283
8	73	113.91	0.013642	0.000424	0.340455	0.020136
8	73	114.91	0.020304	0.000638	0.34067	0.02467
8	73	115.91	0.027661	0.000855	0.340886	0.02852
8	74	116.81	0.034065	0.001014	0.341045	0.031054
8	75	117.81	0.011201	0.000334	0.340365	0.017882
8	76	118.81	0.000429	1.3e-05	0.340044	-0.003506
8	76	119.81	0.004001	0.000121	0.340152	-0.010793
8	77	120.81	0.010988	0.000327	0.340359	-0.017809
8	77	121.81	0.011138	0.000342	0.340373	-0.018153
8	78	122.81	0.010876	0.000324	0.340355	-0.017659
8	79	123.81	0.034884	0.001039	0.34107	-0.031653
8	80	124.81	0.072347	0.002152	0.342183	-0.045692
8	81	125.71	0.063925	0.001903	0.341934	-0.043027
8	82	126.71	0.018991	0.000566	0.340597	-0.023445
8	83	127.71	0.062878	0.001872	0.341903	-0.042878
8	84	128.71	0.134011	0.003983	0.344014	-0.062187
8	84	129.71	0.140335	0.004313	0.344345	-0.064793
8	85	130.71	0.138339	0.004109	0.34414	-0.063498
8	86	131.71	0.151308	0.004495	0.344527	-0.066816
8	86	132.71	0.080723	0.002507	0.342538	-0.050129
8	87	133.71	0.028447	0.000847	0.340878	-0.029324
8	87	134.71	0.057761	0.001749	0.34178	-0.042342
8	88	135.61	0.090512	0.002692	0.342723	-0.052836
8	88	136.61	0.047524	0.001442	0.341473	-0.039066
8	89	137.61	0.016746	0.000499	0.34053	-0.023275
8	90	138.61	4e-06	0	0.340031	-0.000331
8	91	139.61	0.00182	5.4e-05	0.340085	-0.007541
9	1	0.01	0.216562	0.006422	0.346453	-0.081075
9	2	1.01	0.143138	0.004251	0.344282	-0.06565
9	3	2.01	0.092062	0.002737	0.342768	-0.052172
9	4	3.01	0.123213	0.003665	0.343696	-0.059942
9	5	4.01	0.248669	0.007367	0.347399	-0.085162
9	6	5.01	0.284811	0.008433	0.348464	-0.090846
9	6	6.01	0.226048	0.00679	0.346821	-0.081743
9	7	6.91	0.175742	0.005215	0.345246	-0.071961
9	8	7.91	0.216699	0.006425	0.346457	-0.080022
9	9	8.91	0.280717	0.008318	0.34835	-0.091096
9	10	9.91	0.438496	0.01294	0.352972	-0.114714
9	10	10.91	0.336689	0.010214	0.350245	-0.102288
9	11	11.91	0.234448	0.006951	0.346982	-0.084801
9	11	12.91	0.1506	0.004589	0.344621	-0.068423
9	12	13.91	0.082404	0.002452	0.342483	-0.049703
9	12	14.91	0.155877	0.00474	0.344771	-0.068943
9	13	15.81	0.232067	0.006882	0.346913	-0.083029
9	14	16.81	0.133385	0.003965	0.343996	-0.063229
9	15	17.81	0.23467	0.006962	0.346994	-0.083508
9	16	18.81	0.389413	0.011501	0.351532	-0.107029
9	17	19.81	0.438478	0.012937	0.352968	-0.113495
9	18	20.81	0.506323	0.014925	0.354956	-0.12183
9	18	21.81	0.610807	0.018687	0.358718	-0.136097
9	18	22.81	0.701407	0.021228	0.361259	-0.14491
9	19	23.81	0.775548	0.022722	0.362753	-0.149828
9	19	24.81	0.664011	0.02047	0.360502	-0.14117
9	20	25.71	0.519897	0.015316	0.355347	-0.121372
9	21	26.71	0.374205	0.011056	0.351087	-0.103884
9	22	27.71	0.424398	0.012527	0.352558	-0.110984
9	23	28.71	0.524739	0.01545	0.355482	-0.123404
9	24	29.71	0.513236	0.015123	0.355155	-0.122177
9	24	30.71	0.519094	0.01585	0.355882	-0.125125
9	24	31.71	0.508726	0.01556	0.355591	-0.124065
9	25	32.71	0.480999	0.01418	0.354211	-0.118554
9	26	33.71	0.374043	0.011053	0.351084	-0.104355
9	27	34.71	0.446567	0.013181	0.353212	-0.114433
9	28	35.61	0.291974	0.008646	0.348678	-0.092374
9	28	36.61	0.374978	0.011321	0.351353	-0.106056
9	29	37.61	0.454413	0.013408	0.353439	-0.115928
9	30	38.61	0.595793	0.01752	0.357552	-0.133146
9	30	39.61	0.482837	0.014554	0.354586	-0.121536
9	31	40.61	0.365932	0.010813	0.350844	-0.105146
9	32	41.61	0.368705	0.010894	0.350926	-0.105628
9	33	42.61	0.364899	0.010788	0.350819	-0.106379
9	34	43.61	0.245011	0.007264	0.347295	-0.086641
9	35	44.61	0.132209	0.003932	0.343963	-0.063516
9	36	45.51	0.250626	0.007433	0.347464	-0.086218
9	37	46.51	0.402125	0.011883	0.351914	-0.108008
9	38	47.51	0.224098	0.006643	0.346675	-0.080205
9	39	48.51	0.193265	0.005736	0.345767	-0.074848
9	40	49.51	0.289563	0.008571	0.348603	-0.091182
9	41	50.51	0.241247	0.007152	0.347183	-0.08367
9	42	51.51	0.143226	0.004256	0.344287	-0.065182
9	43	52.51	0.244873	0.007255	0.347287	-0.085301
9	44	53.51	0.265319	0.007857	0.347889	-0.089485
9	45	54.51	0.279127	0.008269	0.3483	-0.091409
9	46	55.41	0.161549	0.004801	0.344833	-0.069433
9	47	56.41	0.047473	0.001414	0.341445	-0.037784
9	48	57.41	0.112593	0.003349	0.34338	-0.058302
9	49	58.41	0.21875	0.006491	0.346522	-0.081233
9	50	59.41	0.359156	0.010614	0.350646	-0.104044
9	51	60.41	0.38039	0.01124	0.351272	-0.107185
9	52	61.41	0.484754	0.014299	0.35433	-0.122175
9	53	62.41	0.279998	0.008309	0.348341	-0.093887
9	54	63.41	0.522856	0.015403	0.355434	-0.126845
9	55	64.41	0.359082	0.010619	0.35065	-0.105769
9	55	65.41	0.492342	0.014881	0.354912	-0.12542
9	56	66.31	0.606501	0.017826	0.357857	-0.137479
9	57	67.31	0.669635	0.019662	0.359693	-0.144046
9	57	68.31	0.517275	0.015736	0.355767	-0.128305
9	58	69.31	0.363657	0.010758	0.350789	-0.105605
9	59	70.31	0.550807	0.016209	0.35624	-0.129365
9	60	71.31	0.518388	0.01528	0.355311	-0.124337
9	61	72.31	0.715699	0.020983	0.361014	-0.145861
9	62	73.31	0.742973	0.021769	0.3618	-0.14841
9	63	74.31	0.73122	0.021444	0.361475	-0.146688
9	64	75.21	0.527693	0.015536	0.355567	-0.125401
9	65	76.21	0.530346	0.015624	0.355656	-0.125453
9	65	77.21	0.664702	0.020276	0.360307	-0.143163
9	65	78.21	0.791344	0.023877	0.363908	-0.155682
9	66	79.21	0.907318	0.026498	0.36653	-0.164371
9	67	80.21	1.08061	0.031434	0.371466	-0.179776
9	67	81.21	0.932364	0.027897	0.367928	-0.168739
9	68	82.21	0.760214	0.022275	0.362306	-0.150447
9	69	83.21	0.91908	0.026831	0.366862	-0.165395
9	70	84.21	0.756475	0.02217	0.362202	-0.150081
9	71	85.11	0.562603	0.016589	0.35662	-0.128617
9	72	86.11	0.87279	0.025536	0.365567	-0.15962
9	73	87.11	1.16865	0.033933	0.373964	-0.185348
9	74	88.11	0.914727	0.026705	0.366736	-0.165994
9	75	89.11	1.0435	0.03039	0.370421	-0.178431
9	76	90.11	0.762656	0.022345	0.362376	-0.152088
9	76	91.11	0.912247	0.02708	0.367111	-0.167362
9	77	92.11	1.04815	0.030502	0.370534	-0.177926
9	78	93.11	1.09446	0.031829	0.37186	-0.182744
9	78	94.11	0.916462	0.027497	0.367528	-0.169365
9	79	95.01	0.733793	0.021509	0.36154	-0.14913
9	80	96.01	0.844593	0.024691	0.364722	-0.160014
9	81	97.01	0.812274	0.023776	0.363807	-0.156975
9	82	98.01	0.605887	0.017824	0.357855	-0.135119
9	83	99.01	0.814105	0.023816	0.363847	-0.157103
9	84	100.01	0.823066	0.024089	0.364121	-0.157104
9	85	101.01	1.02896	0.029959	0.369991	-0.175378
9	86	102.01	1.11164	0.032319	0.37235	-0.180601
9	87	103.01	0.875745	0.02561	0.365641	-0.160082
9	88	104.01	1.13061	0.032869	0.3729	-0.180756
9	89	105.01	1.38505	0.040022	0.380053	-0.199234
9	90	105.91	1.12468	0.032675	0.372707	-0.181061
10	1	0.01	0.000897	2.7e-05	0.340058	0.005162
10	2	1.01	0.010445	0.000311	0.340342	0.017664
10	3	2.01	0.019584	0.000583	0.340615	0.024076
10	4	3.01	0.058627	0.001744	0.341775	0.041945
10	5	4.01	0.061398	0.001828	0.341859	0.043169
10	6	5.01	0.014394	0.000429	0.34046	0.020979
10	7	5.91	0.06638	0.001976	0.342007	0.044607
10	8	6.91	0.015017	0.000447	0.340479	0.021386
10	9	7.91	0.056559	0.001683	0.341714	0.04129
10	10	8.91	0.078071	0.002322	0.342353	0.048784
10	11	9.91	0.04526	0.001347	0.341378	0.037169
10	11	10.91	0.028443	0.000865	0.340896	0.029666
10	11	11.91	0.015133	0.000461	0.340492	0.021574
10	12	12.91	0.006049	0.00018	0.340211	0.013459
10	12	13.91	0.009902	0.000302	0.340333	0.017551
10	13	14.91	0.014679	0.000437	0.340469	0.021339
10	14	15.81	0.069631	0.002072	0.342103	0.046311
10	15	16.81	0.139182	0.004134	0.344165	0.064708
10	16	17.81	0.09875	0.002937	0.342968	0.054446
10	16	18.81	0.114305	0.003579	0.34361	0.060021
10	16	19.81	0.128826	0.004135	0.344166	0.064439
10	16	20.81	0.141236	0.004525	0.344556	0.067332
10	16	21.81	0.150764	0.004701	0.344732	0.068557
10	17	22.81	0.157411	0.004673	0.344705	0.068286
10	18	23.81	0.195173	0.005792	0.345824	0.075771
10	19	24.81	0.102603	0.003052	0.343083	0.05487
10	20	25.71	0.188509	0.005593	0.345624	0.074153
10	21	26.71	0.233826	0.006931	0.346962	0.08262
10	22	27.71	0.290666	0.008608	0.348639	0.091726
10	23	28.71	0.175179	0.005198	0.34523	0.071587
10	24	29.71	0.179863	0.005337	0.345368	0.072609
10	25	30.71	0.147025	0.004369	0.3444	0.065408
10	26	31.71	0.244735	0.00726	0.347291	0.084112
10	27	32.71	0.09527	0.002834	0.342866	0.052373
10	28	33.71	0.027105	0.000807	0.340838	0.028107
10	29	34.71	0.02741	0.000816	0.340848	0.028305
10	30	35.61	0.004184	0.000124	0.340156	0.011038
10	31	36.61	0.000403	1.2e-05	0.340043	0.003414
10	32	37.61	0.000422	1.3e-05	0.340044	-0.003482
10	33	38.61	0.012113	0.000361	0.340392	-0.018634
10	34	39.61	0.006248	0.000186	0.340217	0.013397
10	35	40.61	0.004121	0.000123	0.340154	0.010953
10	36	41.61	0.021354	0.000636	0.340667	0.024911
10	37	42.11	0.021354	0.000636	0.340667	0.024911
10	38	42.61	0.021399	0.000637	0.340668	0.024936
10	39	43.61	0.025691	0.000765	0.340797	0.027145
10	40	44.61	0.00202	6e-05	0.340091	0.007627
10	41	45.51	0.0087	0.000259	0.34029	0.015919
10	42	46.51	0.031086	0.000925	0.340957	0.030184
10	43	47.51	0.045723	0.001362	0.341393	0.036497
10	44	48.51	0.116222	0.00346	0.343491	0.058257
10	45	49.51	0.279362	0.008273	0.348304	0.090622
10	46	50.51	0.351352	0.010391	0.350422	0.101469
10	47	51.51	0.228118	0.006762	0.346793	0.081383
10	48	52.51	0.247954	0.007352	0.347383	0.084803
10	48	53.51	0.389649	0.011901	0.351932	0.107962
10	49	54.51	0.535202	0.015761	0.355792	0.124352
10	50	55.41	0.6599	0.019388	0.359419	0.137738
10	51	56.41	0.868712	0.025401	0.365433	0.158688
10	51	57.41	0.913972	0.028272	0.368303	0.167531
10	51	58.41	0.914108	0.028543	0.368574	0.168469
10	52	59.41	0.854791	0.024987	0.365018	0.157642
10	52	60.41	0.775435	0.022925	0.362956	0.151382
10	53	61.41	0.690326	0.020253	0.360284	0.142907
10	54	62.41	0.602242	0.017702	0.357733	0.132655
10	55	63.41	0.580458	0.01707	0.357101	0.129312
10	56	64.41	0.600738	0.017671	0.357702	0.130753
10	57	65.31	0.781228	0.022871	0.362902	0.148229
10	58	66.31	0.793681	0.023246	0.363277	0.150464
10	59	67.31	0.534229	0.015727	0.355759	0.123566
10	60	68.31	0.488207	0.0144	0.354431	0.118829
10	61	69.31	0.683442	0.020051	0.360083	0.140962
10	62	70.31	0.675312	0.019824	0.359855	0.140421
10	63	71.31	0.519839	0.015308	0.355339	0.123667
10	64	72.31	0.537053	0.015809	0.35584	0.126122
10	65	73.31	0.585624	0.017222	0.357253	0.130602
10	66	74.31	0.675793	0.019839	0.359871	0.14041
10	67	75.21	0.512827	0.015112	0.355143	0.122759
10	68	76.21	0.348523	0.010303	0.350334	0.101723
10	69	77.21	0.302662	0.008959	0.34899	0.095094
10	70	78.21	0.213731	0.006337	0.346368	0.079378
10	71	79.21	0.198524	0.00589	0.345922	0.076429
10	71	80.21	0.168505	0.005124	0.345155	0.071467
10	72	81.21	0.135601	0.004031	0.344062	0.063597
10	73	82.21	0.243919	0.007227	0.347258	0.084573
10	74	83.21	0.230339	0.006827	0.346858	0.082519
10	75	84.21	0.215341	0.006388	0.346419	0.080014
10	76	85.11	0.121402	0.003609	0.34364	0.059804
10	77	86.11	0.054541	0.001623	0.341655	0.039875
10	78	87.11	0.10498	0.003122	0.343153	0.055166
10	79	88.11	0.039078	0.001163	0.341195	0.033853
10	79	89.11	0.029191	0.000887	0.340919	0.029567
10	80	90.11	0.019915	0.000593	0.340624	0.024175
10	81	91.11	0.020686	0.000616	0.340647	0.024837
10	81	92.11	0.01343	0.000402	0.340433	0.020103
10	82	93.11	0.007586	0.000226	0.340257	0.015094
10	83	94.11	0.000671	2e-05	0.340051	0.004523
10	84	95.01	0.00399	0.000119	0.34015	0.011027
10	85	96.01	0.000678	2e-05	0.340051	0.004544
10	86	97.01	0.004436	0.000132	0.340163	0.01166
10	86	98.01	0.001038	3.2e-05	0.340063	0.005705
10	87	99.01	4e-06	0	0.340031	-0.000325
10	87	100.01	0.003649	0.000114	0.340145	0.010719
10	87	101.01	0.015432	0.000494	0.340525	0.022293
10	87	102.01	0.035347	0.001139	0.341171	0.033795
10	87	103.01	0.062592	0.001994	0.342025	0.044638
10	87	104.01	0.095753	0.002964	0.342996	0.05437
10	88	105.01	0.133368	0.003962	0.343993	0.062813
10	89	105.91	0.189955	0.005635	0.345666	0.074776
10	90	106.91	0.15947	0.004737	0.344769	0.068758
10	90	107.91	0.080746	0.002521	0.342552	0.050146
10	91	108.91	0.024573	0.000732	0.340763	0.027026
10	91	109.91	0.008495	0.000262	0.340294	0.016141
10	92	110.91	0.000596	1.8e-05	0.340049	0.004189
10	93	111.91	0.006185	0.000184	0.340216	-0.013537
10	94	112.91	0.000203	6e-06	0.340037	0.002439
11	1	0.01	0.2001	0.005934	0.345966	-0.075955
11	2	1.01	0.191114	0.00567	0.345701	-0.074039
11	3	2.01	0.162149	0.004813	0.344844	-0.068583
11	4	3.01	0.170055	0.005048	0.345079	-0.070518
11	4	4.01	0.126101	0.003799	0.34383	-0.061404
11	5	5.01	0.085963	0.002557	0.342588	-0.050622
11	6	5.91	0.049821	0.001484	0.341516	-0.038598
11	7	6.91	0.14304	0.004248	0.344279	-0.064821
11	8	7.91	0.13685	0.004067	0.344099	-0.06368
11	9	8.91	0.054924	0.001634	0.341666	-0.040518
11	10	9.91	0.072495	0.002157	0.342188	-0.046292
11	11	10.91	0.031222	0.000929	0.340961	-0.030492
11	12	11.91	0.027564	0.000821	0.340853	-0.028565
11	13	12.91	0.00038	1.1e-05	0.340043	-0.00334
11	14	13.91	0.001135	3.4e-05	0.340065	-0.00576
11	15	14.91	0.007588	0.000226	0.340257	0.014862
11	16	15.81	0.001074	3.2e-05	0.340063	0.005607
11	17	16.81	0.005236	0.000156	0.340187	0.012447
11	18	17.81	0	0	0.340031	0.000112
11	19	18.81	0.003131	9.3e-05	0.340125	0.009573
11	20	19.81	0.024154	0.000719	0.34075	0.026589
11	20	20.81	0.016745	0.000501	0.340533	0.022264
11	21	21.81	0.010923	0.000326	0.340357	0.018028
11	22	22.81	0.053797	0.001602	0.341633	0.040115
11	23	23.81	0.114246	0.003398	0.343429	0.058872
11	24	24.81	0.03765	0.001121	0.341152	0.03358
11	25	25.71	0.006156	0.000183	0.340215	0.013657
11	26	26.71	0.001266	3.8e-05	0.340069	-0.006246
11	27	27.71	0.053256	0.001585	0.341616	-0.040223
11	28	28.71	0.07844	0.002333	0.342364	-0.048786
11	29	29.71	0.101033	0.003004	0.343035	-0.055353
11	29	30.71	0.159434	0.004823	0.344854	-0.069545
11	30	31.71	0.222628	0.006603	0.346634	-0.08095
11	31	32.71	0.126154	0.003748	0.343779	-0.060677
11	32	33.71	0.130854	0.00389	0.343921	-0.061574
11	33	34.71	0.049552	0.001474	0.341506	-0.037787
11	33	35.71	0.049237	0.001467	0.341498	-0.037643
11	34	36.61	0.049685	0.00148	0.341511	-0.037784
11	35	37.61	0.12775	0.003797	0.343828	-0.060248
11	36	38.61	0.056344	0.001676	0.341708	-0.039959
11	37	39.61	0.059359	0.001767	0.341798	-0.040973
11	38	40.61	0.125849	0.003739	0.34377	-0.059819
11	39	41.61	0.169611	0.005037	0.345068	-0.069641
11	40	42.61	0.277525	0.008225	0.348257	-0.089032
11	41	43.61	0.442389	0.013057	0.353089	-0.112567
11	42	44.61	0.586687	0.017255	0.357287	-0.128946
11	43	45.51	0.47314	0.01396	0.353991	-0.116001
11	44	46.51	0.659176	0.019351	0.359382	-0.136341
11	45	47.51	0.667965	0.019606	0.359638	-0.137285
11	46	48.51	0.590857	0.017373	0.357404	-0.128666
11	47	49.51	0.516754	0.015222	0.355254	-0.119936
11	48	50.51	0.626827	0.018454	0.358486	-0.131962
11	49	51.51	0.940484	0.027443	0.367474	-0.160891
11	50	52.51	1.08614	0.031584	0.371615	-0.172752
11	51	53.51	0.988589	0.028809	0.368841	-0.165107
11	52	54.51	0.900798	0.026301	0.366332	-0.158358
11	52	55.51	0.864824	0.025341	0.365373	-0.155596
11	53	56.41	0.831115	0.024314	0.364346	-0.152732
11	54	57.41	0.63103	0.018557	0.358588	-0.133912
11	55	58.41	0.358043	0.010583	0.350615	-0.100715
11	56	59.41	0.290009	0.008587	0.348618	-0.090427
11	57	60.41	0.208505	0.006187	0.346218	-0.076508
11	58	61.41	0.32587	0.009646	0.349677	-0.095492
11	59	62.41	0.173605	0.005153	0.345184	-0.06992
11	60	63.41	0.128481	0.003819	0.34385	-0.060264
11	61	64.41	0.05433	0.001617	0.341648	-0.039249
11	61	65.41	0.078226	0.002358	0.34239	-0.047261
11	62	66.31	0.101454	0.003016	0.343047	-0.053373
11	63	67.31	0.12613	0.003747	0.343778	-0.05956
11	64	68.31	0.126163	0.003751	0.343782	-0.059472
11	65	69.31	0.049445	0.001471	0.341503	-0.037179
11	65	70.31	0.044534	0.001335	0.341367	-0.03546
11	66	71.31	0.039473	0.001175	0.341206	-0.033337
11	67	72.31	0.036448	0.001085	0.341116	-0.032225
11	68	73.31	0.042143	0.001255	0.341286	-0.034697
11	69	74.31	0.00716	0.000213	0.340244	-0.014346
11	70	75.21	0.000922	2.7e-05	0.340059	-0.005153
11	71	76.21	0.002383	7.1e-05	0.340102	-0.00828
11	72	77.21	4.8e-05	1e-06	0.340033	0.001183
11	73	78.21	0.014355	0.000427	0.340459	0.020392
11	73	79.21	0.011096	0.000339	0.34037	0.018163
11	74	80.21	0.007896	0.000235	0.340266	0.01516
11	75	81.21	0.011568	0.000344	0.340376	0.018268
11	76	82.21	0.028341	0.000844	0.340875	0.028609
12	1	0.01	0.035263	0.00105	0.341081	-0.032308
12	2	1.01	0.013025	0.000388	0.340419	-0.019552
12	2	2.01	0.000978	3e-05	0.340061	-0.005414
12	3	3.01	0.002552	7.6e-05	0.340107	0.008661
12	3	4.01	0.001741	5.3e-05	0.340084	-0.007248
12	4	5.01	0.017735	0.000528	0.340559	-0.022954
12	5	5.91	0.028851	0.000859	0.34089	-0.029235
12	6	6.91	0.024163	0.000719	0.340751	-0.026961
12	7	7.91	0.023306	0.000694	0.340725	-0.026414
12	8	8.91	0.013365	0.000398	0.34043	-0.01984
12	9	9.91	0.059654	0.001775	0.341806	-0.042009
12	10	10.91	0.050662	0.001507	0.341539	-0.038672
12	11	11.91	0.044239	0.001317	0.341348	-0.036168
12	12	12.91	0.086608	0.002577	0.342608	-0.050559
12	13	13.91	0.173631	0.005155	0.345186	-0.07131
12	14	14.91	0.253156	0.007519	0.347551	-0.086267
12	15	15.81	0.489691	0.01443	0.354461	-0.120067
12	16	16.81	0.514404	0.015152	0.355184	-0.122754
12	17	17.81	0.4217	0.012452	0.352483	-0.111046
12	17	18.81	0.290327	0.008892	0.348923	-0.093707
12	18	19.81	0.169987	0.005047	0.345079	-0.070543
12	19	20.81	0.088508	0.002635	0.342666	-0.050659
12	20	21.81	0.014995	0.000447	0.340478	-0.020922
12	21	22.81	0.063158	0.001879	0.34191	-0.043193
12	22	23.81	0.04694	0.001397	0.341429	-0.037482
12	23	24.81	0.099237	0.00295	0.342981	-0.054037
12	24	25.71	0.09006	0.002678	0.342709	-0.051735
12	25	26.71	0.089188	0.002651	0.342683	-0.051688
12	26	27.71	0.087066	0.002589	0.34262	-0.050901
12	27	28.71	0.05855	0.001742	0.341774	-0.04223
12	27	29.71	0.022383	0.000683	0.340714	-0.026534
12	28	30.71	0.002816	8.4e-05	0.340115	-0.009348
12	29	31.71	0.004411	0.000131	0.340162	0.0116
12	30	32.71	0.005526	0.000164	0.340196	0.012862
12	30	33.71	0.003855	0.000115	0.340146	0.010759
12	31	34.71	0.002325	6.9e-05	0.340101	0.008362
12	32	35.61	0.011913	0.000355	0.340386	-0.018838
12	32	36.61	0.013064	0.000402	0.340433	-0.019997
12	32	37.61	0.014181	0.000445	0.340477	-0.021006
12	32	38.61	0.015229	0.000481	0.340513	-0.021816
12	32	39.61	0.016175	0.000508	0.340539	-0.022397
12	32	40.61	0.016994	0.000523	0.340554	-0.022737
12	33	41.61	0.017992	0.000536	0.340567	-0.023048
12	34	42.61	0.063145	0.001879	0.341911	-0.043255
12	35	43.61	0.019725	0.000587	0.340618	-0.024244
12	36	44.61	0.037867	0.001127	0.341158	-0.033266
12	37	45.51	0.053261	0.001586	0.341617	-0.039563
12	38	46.51	0.010231	0.000305	0.340336	-0.01732
12	39	47.51	0.001498	4.5e-05	0.340076	0.006651
12	40	48.51	0.027134	0.000809	0.34084	0.028261
12	41	49.51	0.000106	3e-06	0.340034	0.001787
12	42	50.51	0.018479	0.00055	0.340581	0.023887
12	43	51.51	0.035304	0.001051	0.341083	0.033245
12	44	52.51	0.099789	0.002967	0.342998	0.055765
12	45	53.51	0.067764	0.002015	0.342047	0.04611
12	46	54.51	0.058494	0.00174	0.341772	0.042456
12	47	55.41	0.088037	0.002618	0.342649	0.051909
12	47	56.41	0.087671	0.002623	0.342654	0.0519
12	47	57.41	0.08727	0.002611	0.342642	0.051793
12	48	58.41	0.0868	0.002582	0.342613	0.051589
12	48	59.41	0.081901	0.002543	0.342574	0.051088
12	48	60.41	0.075621	0.002399	0.342431	0.049534
12	48	61.41	0.068249	0.002165	0.342196	0.046977
12	48	62.41	0.060209	0.001868	0.3419	0.043578
12	49	63.41	0.052064	0.001549	0.34158	0.039635
12	50	63.91	0.052168	0.001552	0.341583	0.03968
12	51	64.91	0.062586	0.001864	0.341895	0.044084
12	51	65.91	0.013744	0.000436	0.340467	0.021176
12	51	66.91	0.000443	1.4e-05	0.340045	-0.003719
12	52	67.31	0.005124	0.000153	0.340184	-0.012415
12	53	68.31	0.000936	2.8e-05	0.340059	0.005298
12	53	69.31	0.004373	0.000136	0.340167	0.011706
12	53	70.31	0.010231	0.000318	0.340349	0.017912
12	54	71.31	0.017766	0.000529	0.34056	0.023129
12	55	72.31	0.019644	0.000585	0.340616	0.024355
12	56	73.31	0.061907	0.001842	0.341873	0.04272
12	57	74.31	0.053454	0.00159	0.341622	0.039862
12	58	75.21	0.061312	0.001825	0.341857	0.042571
12	59	76.21	0.139955	0.004161	0.344192	0.064262
13	1	0.01	0.011386	0.000339	0.34037	-0.018535
13	2	1.01	0.008327	0.000248	0.340279	-0.015803
13	3	2.01	0.026792	0.000798	0.340829	-0.028339
13	4	3.01	0.046569	0.001388	0.34142	-0.037744
13	5	4.01	0.162497	0.004826	0.344857	-0.070506
13	6	5.01	0.0903	0.002685	0.342716	-0.052674
13	7	5.91	0.063053	0.001876	0.341907	-0.044111
13	8	6.91	0.037793	0.001125	0.341156	-0.034112
13	9	7.91	0.018224	0.000543	0.340574	-0.023445
13	9	8.91	0.055189	0.001707	0.341738	-0.041459
13	9	9.91	0.110379	0.003401	0.343432	-0.0584
13	10	10.91	0.177319	0.005262	0.345293	-0.072549
13	11	11.91	0.141825	0.004214	0.344245	-0.065292
13	12	12.91	0.218693	0.006483	0.346515	-0.080382
13	13	13.91	0.252842	0.007497	0.347528	-0.085811
13	14	14.91	0.392253	0.011592	0.351623	-0.106092
13	15	15.81	0.245089	0.007267	0.347298	-0.084599
13	16	16.81	0.373292	0.011029	0.35106	-0.104918
13	17	17.81	0.359003	0.010621	0.350652	-0.103353
13	18	18.81	0.533981	0.015724	0.355755	-0.124685
13	19	19.81	0.414071	0.012222	0.352253	-0.109339
13	20	20.81	0.429945	0.012686	0.352717	-0.110714
13	21	21.81	0.408365	0.01207	0.352101	-0.108085
13	22	22.81	0.19877	0.005898	0.345929	-0.07531
13	22	23.81	0.222358	0.006762	0.346793	-0.08065
13	22	24.81	0.242658	0.007353	0.347384	-0.08425
13	23	25.71	0.257714	0.007634	0.347666	-0.086084
13	24	26.71	0.296312	0.008769	0.3488	-0.092192
13	25	27.71	0.315738	0.00934	0.349372	-0.094949
13	26	28.71	0.330052	0.009769	0.3498	-0.097557
13	27	29.71	0.487544	0.014367	0.354398	-0.118512
13	28	30.71	0.482145	0.01421	0.354241	-0.117659
13	29	31.71	0.480313	0.014167	0.354198	-0.117361
13	30	32.71	0.649728	0.019077	0.359109	-0.135903
13	31	33.71	0.630921	0.018535	0.358566	-0.134835
13	32	34.71	0.553387	0.016283	0.356315	-0.127321
13	33	35.61	0.570126	0.016776	0.356808	-0.128568
13	34	36.61	0.422363	0.012489	0.35252	-0.110601
13	35	37.61	0.682306	0.020024	0.360055	-0.14118
13	36	38.61	0.795049	0.023278	0.36331	-0.150984
13	37	39.61	0.602998	0.01773	0.357761	-0.132112
13	38	40.61	0.457053	0.01348	0.353511	-0.115638
13	39	41.61	0.37624	0.011119	0.35115	-0.104791
13	40	42.61	0.488394	0.014399	0.35443	-0.11974
13	41	43.61	0.339559	0.01005	0.350082	-0.100282
13	42	44.61	0.162022	0.004813	0.344844	-0.069675
13	43	45.51	0.072869	0.002167	0.342199	-0.046344
13	44	46.51	0.055401	0.001649	0.341681	-0.040641
13	45	47.51	0.125876	0.00374	0.343771	-0.061533
13	46	48.51	0.10098	0.003002	0.343033	-0.055002
13	47	49.51	0.141412	0.004205	0.344236	-0.065367
13	48	50.51	0.034957	0.00104	0.341072	-0.032212
13	49	51.51	0.021633	0.000644	0.340675	-0.025422
13	50	52.51	0.01906	0.000567	0.340599	-0.02371
13	51	53.51	0.030718	0.000914	0.340946	-0.029984
13	52	54.51	0.061757	0.001838	0.341869	-0.042645
13	53	55.41	0.13143	0.003909	0.343941	-0.062511
13	54	56.41	0.276147	0.008192	0.348223	-0.091057
13	55	57.41	0.492539	0.014521	0.354552	-0.120528
13	56	58.41	0.331258	0.009808	0.34984	-0.099577
13	56	59.41	0.450704	0.013914	0.353945	-0.118674
13	57	60.41	0.543453	0.015996	0.356028	-0.12769
13	58	61.41	0.466555	0.013755	0.353786	-0.117518
13	59	62.41	0.488589	0.0144	0.354431	-0.119714
13	60	63.41	0.392626	0.011598	0.351629	-0.107745
13	61	64.41	0.288993	0.00856	0.348591	-0.091933
13	62	65.31	0.16709	0.004962	0.344993	-0.06983
13	63	66.31	0.261465	0.007744	0.347776	-0.087691
13	64	67.31	0.225759	0.006695	0.346726	-0.081899
13	65	68.31	0.134661	0.004008	0.34404	-0.063716
13	66	69.31	0.31812	0.009416	0.349447	-0.098184
13	67	70.31	0.187697	0.005571	0.345602	-0.075284
13	68	71.31	0.101415	0.003014	0.343046	-0.05515
13	69	72.31	0.100112	0.002977	0.343008	-0.054612
13	70	73.31	0.173453	0.005153	0.345184	-0.071277
13	71	74.31	0.312168	0.009243	0.349274	-0.09569
13	72	75.21	0.453606	0.013377	0.353409	-0.115029
13	73	76.21	0.482611	0.014235	0.354267	-0.1198
13	74	77.21	0.286995	0.0085	0.348532	-0.092617
13	74	78.21	0.323702	0.009969	0.350001	-0.100132
13	74	79.21	0.350824	0.010778	0.350809	-0.104037
13	75	80.21	0.36435	0.010777	0.350808	-0.104036
13	76	81.21	0.187483	0.005562	0.345594	-0.074563
13	77	82.21	0.220233	0.006528	0.34656	-0.080571
13	78	83.21	0.235848	0.006993	0.347025	-0.08366
13	79	84.21	0.129823	0.003858	0.343889	-0.061862
13	79	85.21	0.07361	0.002246	0.342277	-0.047167
13	80	86.11	0.034833	0.001037	0.341068	-0.032019
13	80	87.11	0.044634	0.001334	0.341365	-0.036144
13	81	88.11	0.055923	0.001665	0.341696	-0.040256
13	82	89.11	0.124377	0.003697	0.343728	-0.060062
13	83	90.11	0.058289	0.001736	0.341767	-0.041327
13	84	91.11	0.009107	0.000271	0.340302	-0.016266
13	85	92.11	0.019119	0.000569	0.340601	-0.023488
13	86	93.11	0.003511	0.000105	0.340136	-0.010022
13	87	94.11	0.001736	5.2e-05	0.340083	-0.007042
13	88	95.01	0.008241	0.000245	0.340277	0.015338
13	89	96.01	0.001964	5.8e-05	0.34009	0.007459
13	90	97.01	0.023226	0.000692	0.340723	0.025703
13	90	98.01	0.014685	0.000444	0.340475	0.020627
13	90	99.01	0.007959	0.000242	0.340273	0.01527
13	90	100.01	0.003227	9.8e-05	0.340129	0.009735
13	91	101.01	0.000631	1.9e-05	0.34005	0.00429
13	92	102.01	0.005177	0.000154	0.340185	0.012304
13	93	103.01	0.002008	6e-05	0.340091	-0.007695
13	94	104.01	0.003787	0.000113	0.340144	-0.010517
13	95	105.01	0.036082	0.001074	0.341105	-0.032497
14	1	0.01	0.102268	0.00304	0.343071	-0.054854
14	2	1.01	0.144196	0.004283	0.344314	-0.065341
14	3	2.01	0.203603	0.006042	0.346073	-0.077724
14	4	3.01	0.107313	0.003189	0.343221	-0.056881
14	5	4.01	0.135895	0.004039	0.344071	-0.064742
14	5	5.01	0.078082	0.002479	0.34251	-0.050438
14	5	6.01	0.033032	0.001076	0.341107	-0.033038
14	5	7.01	0.006621	0.00021	0.340241	-0.01452
14	6	7.91	3e-05	1e-06	0.340032	0.000948
14	7	8.91	0.008063	0.00024	0.340272	0.015522
14	7	9.91	0.04332	0.001333	0.341364	0.036609
14	8	10.91	0.103149	0.003069	0.3431	0.055698
14	9	11.91	0.199394	0.005915	0.345947	0.077583
14	9	12.91	0.202397	0.006075	0.346106	0.078736
14	10	13.91	0.201365	0.005973	0.346004	0.078271
14	11	14.91	0.174793	0.005188	0.345219	0.074021
14	12	15.81	0.208369	0.00618	0.346211	0.080136
14	13	16.81	0.252872	0.007491	0.347522	0.087791
14	14	17.81	0.238996	0.007083	0.347114	0.085658
14	15	18.81	0.287435	0.008514	0.348545	0.093946
14	16	19.81	0.421128	0.012449	0.352481	0.114197
14	17	20.81	0.659299	0.019364	0.359395	0.142528
14	18	21.81	0.479077	0.014135	0.354167	0.12101
14	19	22.81	0.682147	0.020019	0.360051	0.145306
14	20	23.81	0.54828	0.016136	0.356167	0.13082
14	21	24.81	0.489352	0.014435	0.354466	0.125212
14	21	25.81	0.539648	0.016975	0.357006	0.136221
14	21	26.81	0.556575	0.017377	0.357408	0.138132
14	22	27.71	0.545242	0.016063	0.356094	0.132881
14	23	28.71	0.749608	0.021963	0.361994	0.153755
14	24	29.71	0.644693	0.018941	0.358973	0.140998
14	25	30.71	0.455628	0.013436	0.353468	0.11868
14	26	31.21	0.455628	0.013436	0.353468	0.11868
14	27	31.71	0.455356	0.013429	0.35346	0.118629
14	28	32.71	0.430289	0.012697	0.352728	0.113696
14	29	33.71	0.484579	0.014287	0.354318	0.120276
14	29	34.71	0.597202	0.017843	0.357874	0.134596
14	30	35.61	0.690923	0.02027	0.360302	0.143914
14	31	36.61	0.59441	0.017476	0.357507	0.133764
14	32	37.61	0.533553	0.015708	0.355739	0.126368
14	33	38.61	0.595944	0.017522	0.357553	0.133939
14	34	39.61	0.686833	0.020171	0.360202	0.14345
14	35	40.61	0.917446	0.026795	0.366826	0.164819
14	36	41.61	0.658144	0.019348	0.359379	0.139404
14	37	42.61	0.923815	0.026977	0.367008	0.16603
14	38	43.61	1.1349	0.032981	0.373013	0.181843
14	39	44.61	0.85151	0.024889	0.36492	0.158347
14	40	45.51	0.879233	0.025683	0.365714	0.160586
14	41	46.51	0.903498	0.026385	0.366417	0.161531
14	42	47.51	1.05111	0.030597	0.370628	0.174145
14	43	48.51	0.84961	0.024835	0.364867	0.156927
14	43	49.51	0.831416	0.024365	0.364396	0.155568
14	44	50.51	0.814046	0.023827	0.363858	0.154273
14	45	51.51	0.599366	0.017634	0.357665	0.13306
14	46	52.51	0.8019	0.023466	0.363498	0.152978
14	47	53.51	0.743884	0.021799	0.36183	0.148865
14	47	54.51	0.719962	0.021386	0.361418	0.146657
14	47	55.51	0.690643	0.020513	0.360544	0.143084
14	48	56.41	0.659022	0.019356	0.359387	0.138679
14	49	57.41	0.47775	0.014082	0.354113	0.118221
14	50	58.41	0.479255	0.014126	0.354157	0.11888
14	51	59.41	0.507243	0.014948	0.354979	0.123116
14	52	60.41	0.365127	0.010802	0.350834	0.105297
14	53	61.41	0.555782	0.016363	0.356395	0.129453
14	54	62.41	0.373627	0.011046	0.351077	0.106082
14	54	63.41	0.357528	0.011075	0.351106	0.105663
14	54	64.41	0.326233	0.010089	0.350121	0.100339
14	55	65.31	0.287953	0.008528	0.348559	0.09185
14	56	66.31	0.180679	0.005361	0.345393	0.073448
14	57	67.31	0.165002	0.004901	0.344933	0.069934
14	58	68.31	0.071366	0.002123	0.342154	0.045681
14	58	69.31	0.070635	0.00215	0.342182	0.045943
14	58	70.31	0.069122	0.002121	0.342152	0.04563
14	58	71.31	0.066852	0.002035	0.342067	0.044736
14	59	72.31	0.063944	0.001902	0.341933	0.043305
14	60	73.31	0.063747	0.001898	0.341929	0.043054
14	61	74.31	0.019713	0.000587	0.340619	0.023947
14	62	75.21	0.000377	1.1e-05	0.340043	0.003316
14	63	76.21	0.001225	3.7e-05	0.340068	0.006007
14	64	77.21	0.001092	3.2e-05	0.340064	0.005733
14	64	78.21	1e-06	0	0.340031	-0.000188
14	64	79.21	0.001297	4.1e-05	0.340072	-0.0064
14	64	80.21	0.005084	0.000162	0.340193	-0.012725
14	64	81.21	0.011326	0.000361	0.340392	-0.018972
14	64	82.21	0.019851	0.000624	0.340656	-0.024949
14	64	83.21	0.030372	0.000934	0.340965	-0.030504
14	65	84.21	0.042707	0.001272	0.341304	-0.035626
14	65	85.21	0.077492	0.002426	0.342457	-0.049266
14	66	86.11	0.108746	0.003233	0.343264	-0.057065
14	66	87.11	0.092527	0.0028	0.342831	-0.052957
14	66	88.11	0.076471	0.002316	0.342348	-0.048062
14	67	89.11	0.061636	0.001834	0.341865	-0.042691
14	68	90.11	0.096853	0.002879	0.342911	-0.053194
14	68	91.11	0.108339	0.003231	0.343263	-0.056079
14	69	92.11	0.119748	0.003559	0.34359	-0.058657
14	70	93.11	0.08267	0.00246	0.342491	-0.048922
14	71	94.11	0.16812	0.004991	0.345023	-0.069528
14	72	95.01	0.107021	0.003181	0.343212	-0.055432
14	73	96.01	0.076901	0.002287	0.342318	-0.046713
14	74	97.01	0.057895	0.001723	0.341754	-0.040575
14	74	98.01	0.041348	0.001263	0.341294	-0.034807
14	75	99.01	0.026457	0.000788	0.340819	-0.027583
14	76	100.01	0.070085	0.002088	0.342119	-0.044994
14	77	101.01	0.186803	0.005544	0.345576	-0.073793
14	78	102.01	0.10646	0.003164	0.343195	-0.055482
14	79	103.01	0.082095	0.002442	0.342473	-0.048854
14	79	104.01	0.051582	0.001572	0.341604	-0.039194
14	80	105.01	0.026744	0.000796	0.340828	-0.027941
14	81	105.91	0.024071	0.000717	0.340748	-0.026593
14	82	106.91	0.011725	0.000349	0.34038	-0.018602
14	83	107.41	0.011953	0.000356	0.340387	-0.018788
14	84	108.41	0.045329	0.00135	0.341381	-0.0368
14	84	109.41	0.124206	0.003853	0.343884	-0.062421
14	85	110.41	0.23033	0.006837	0.346868	-0.083502
14	86	111.41	0.409682	0.012094	0.352125	-0.111101
14	86	112.41	0.379709	0.011241	0.351272	-0.107259
14	87	112.91	0.366538	0.010838	0.350869	-0.105451
15	1	0.01	0.27495	0.008142	0.348173	0.092395
15	2	1.01	0.209962	0.006226	0.346257	0.079808
15	3	2.01	0.225467	0.006687	0.346718	0.082987
15	4	3.01	0.125265	0.003721	0.343753	0.06124
15	5	4.01	0.126111	0.00375	0.343781	0.060968
15	6	5.01	0.040072	0.001193	0.341224	0.034667
15	7	5.91	0.062859	0.001871	0.341903	0.043622
15	8	6.91	0.145622	0.004324	0.344356	0.066516
15	9	7.91	0.110319	0.003279	0.343311	0.057816
15	9	8.91	0.069087	0.002087	0.342118	0.046343
15	10	9.91	0.036588	0.00109	0.341121	0.033709
15	10	10.91	0.086271	0.002639	0.34267	0.052334
15	11	11.91	0.151622	0.004506	0.344537	0.06838
15	12	12.91	0.265889	0.007877	0.347909	0.090127
15	13	13.91	0.181017	0.005371	0.345402	0.073526
15	14	14.91	0.175708	0.005214	0.345245	0.071701
15	15	15.81	0.184298	0.005468	0.345499	0.073689
15	16	16.81	0.180251	0.005349	0.34538	0.072981
15	17	17.81	0.196497	0.005832	0.345863	0.076268
15	18	18.81	0.102692	0.003054	0.343085	0.055083
15	19	19.81	0.174001	0.00517	0.345201	0.071263
15	20	20.81	0.056852	0.001693	0.341724	0.040867
15	21	21.81	0.010591	0.000315	0.340347	0.017517
15	22	22.81	0.019365	0.000577	0.340608	0.023619
15	23	23.81	0.015026	0.000448	0.340479	0.020834
15	24	24.81	0.000216	6e-06	0.340038	-0.002501
15	25	25.71	1e-06	0	0.340031	0.00016
15	26	26.71	0.002961	8.8e-05	0.34012	-0.00931
15	27	27.71	0.026889	0.000801	0.340832	-0.028067
15	27	28.71	0.014892	0.00045	0.340481	-0.021082
15	28	29.71	0.006417	0.000191	0.340222	-0.013804
15	28	30.71	0.037639	0.001155	0.341187	-0.03406
15	29	31.71	0.091795	0.002729	0.342761	-0.052605
15	30	32.71	0.117486	0.003492	0.343523	-0.060039
15	31	33.71	0.067935	0.002021	0.342052	-0.046181
15	32	34.71	0.048367	0.001439	0.341471	-0.03854
15	33	35.61	0.047573	0.001417	0.341449	-0.03797
15	34	36.61	0.133425	0.003963	0.343994	-0.063268
15	35	37.61	0.128997	0.00384	0.343871	-0.06244
15	36	38.61	0.303233	0.008975	0.349006	-0.09494
15	36	39.61	0.244652	0.00736	0.347391	-0.085694
15	37	40.61	0.18839	0.005589	0.345621	-0.074546
15	37	41.61	0.205708	0.006145	0.346176	-0.077997
15	37	42.61	0.223273	0.006665	0.346696	-0.08112
15	38	43.61	0.24019	0.007118	0.34715	-0.08378
15	39	44.61	0.183283	0.005441	0.345472	-0.074014
15	40	45.51	0.105522	0.003139	0.343171	-0.056276
15	41	46.51	0.216635	0.006424	0.346455	-0.08061
15	42	47.51	0.153017	0.004547	0.344579	-0.067908
15	43	48.51	0.053336	0.001587	0.341618	-0.039979
15	44	49.51	0.038094	0.001135	0.341167	-0.033766
15	45	50.51	0.133468	0.003967	0.343998	-0.063275
15	45	51.51	0.195515	0.005941	0.345972	-0.077037
15	46	52.51	0.257192	0.007623	0.347654	-0.086944
15	47	53.51	0.146631	0.004358	0.344389	-0.065785
15	48	54.51	0.05628	0.001676	0.341707	-0.040798
15	49	55.41	0.126997	0.003773	0.343804	-0.061488
15	50	56.41	0.156957	0.00466	0.344691	-0.068872
15	51	57.41	0.155681	0.004622	0.344653	-0.06875
15	52	58.41	0.121145	0.003604	0.343635	-0.061473
15	53	59.41	0.024683	0.000735	0.340766	-0.027697
15	53	60.41	0.004992	0.000152	0.340184	-0.012575
16	1	0.01	0.039185	0.001167	0.341198	0.03783
16	2	1.01	0.007632	0.000227	0.340259	0.016919
16	2	2.01	0.022617	0.000689	0.34072	0.029742
16	3	3.01	0.044975	0.001338	0.34137	0.04195
16	4	4.01	0.081172	0.002419	0.34245	0.057219
16	5	5.01	0.239639	0.007102	0.347133	0.099713
16	6	5.91	0.30209	0.008939	0.34897	0.114319
16	7	6.91	0.342252	0.01012	0.350151	0.124138
16	7	7.91	0.332339	0.010008	0.35004	0.125299
16	7	8.91	0.319487	0.009626	0.349658	0.125266
16	8	9.91	0.304237	0.009001	0.349033	0.124138
16	9	10.91	0.322799	0.009559	0.349591	0.13199
16	10	11.91	0.523184	0.015417	0.355449	0.172125
16	10	12.91	0.340824	0.010952	0.350984	0.14767
16	10	13.91	0.16747	0.005547	0.345578	0.108352
16	11	14.91	0.043272	0.001292	0.341323	0.054574
16	12	15.81	1.16774	0.036677	0.322522	-0.187613
16	13	16.81	1.2562	0.039394	0.325239	-0.194899
16	13	17.81	1.284	0.042101	0.327946	-0.20165
16	13	18.81	1.29974	0.043923	0.329768	-0.206134
16	13	19.81	1.3028	0.044814	0.330659	-0.208384
16	13	20.81	1.29303	0.044767	0.330613	-0.208452
16	13	21.81	1.27059	0.04379	0.329635	-0.206347
16	13	22.81	1.23593	0.041897	0.327743	-0.202035
16	13	23.81	1.18995	0.039136	0.324982	-0.195479
16	14	24.81	1.13874	0.035833	0.321678	-0.187302
16	14	25.81	1.49908	0.048545	0.33439	-0.219476
16	15	26.71	1.74673	0.054157	0.340002	-0.232638
16	16	27.71	1.63045	0.050712	0.336557	-0.224291
16	17	28.71	1.23766	0.038823	0.324669	-0.196116
16	18	29.71	1.00954	0.031818	0.317663	-0.176975
16	19	30.71	0.979383	0.030899	0.316744	-0.174649
16	19	31.71	0.838636	0.027335	0.31318	-0.164267
16	20	32.71	0.670723	0.021332	0.307177	-0.14505
16	21	33.71	0.941168	0.029714	0.315559	-0.17236
16	22	34.71	0.801034	0.025382	0.311228	-0.159577
16	23	35.61	1.00561	0.031714	0.317559	-0.179473
16	24	36.61	1.21248	0.038041	0.323886	-0.197031
16	25	37.61	0.011458	0.000342	0.340373	-0.029206
16	26	38.61	0.114816	0.003417	0.343448	-0.088742
16	27	39.61	0.010719	0.000319	0.34035	-0.028219
16	28	40.61	0.000295	9e-06	0.34004	-0.004525
16	29	41.61	0.039947	0.00119	0.341221	-0.051298
16	30	42.61	0.124094	0.003687	0.343718	-0.087377
16	31	43.61	0.066327	0.001975	0.342006	-0.062101
16	32	44.61	0.167815	0.004983	0.345014	-0.095989
16	33	45.51	0.085419	0.002539	0.34257	-0.066495
16	34	46.51	0.109736	0.00326	0.343292	-0.073161
16	35	47.51	0.091857	0.002733	0.342764	-0.065588
16	36	48.51	0.020885	0.000622	0.340653	-0.030725
16	37	49.51	0.000126	4e-06	0.340035	0.002325
16	37	50.51	0.015175	0.000465	0.340497	0.025576
16	38	51.51	0.051634	0.001536	0.341567	0.045779
16	39	52.51	0.046033	0.00137	0.341402	0.042917
16	40	53.51	0.009344	0.000278	0.340309	0.019067
16	41	54.51	0.013319	0.000396	0.340428	0.022576
16	42	55.41	0.038511	0.001146	0.341177	0.038224
16	43	56.41	0.022244	0.000662	0.340693	0.028747
16	44	57.41	0.022636	0.000674	0.340705	0.028776
16	45	58.41	0.011227	0.000334	0.340365	0.020122
16	46	59.41	0.037837	0.001126	0.341157	0.036485
16	47	60.41	0.023228	0.000691	0.340723	0.028311
16	48	61.41	0.016685	0.000497	0.340528	0.023761
16	48	62.41	0.000533	1.6e-05	0.340048	0.004298
16	49	63.41	0.006751	0.000201	0.340232	-0.014977
16	49	64.41	0.015784	0.000479	0.340511	-0.022923
16	50	65.31	0.02665	0.000794	0.340825	-0.029319
16	51	66.31	0.091126	0.002709	0.34274	-0.053597
16	52	67.31	0.115126	0.003425	0.343456	-0.059922
16	53	68.31	0.231209	0.006853	0.346884	-0.084458
16	54	69.31	0.218877	0.006494	0.346525	-0.082961
16	54	70.31	0.113151	0.003518	0.34355	-0.060408
16	55	71.31	0.038237	0.001138	0.341169	-0.033995
16	56	72.31	0.024094	0.000717	0.340749	-0.027011
16	56	73.31	0.030223	0.000911	0.340942	-0.030402
16	57	74.31	0.036528	0.001087	0.341118	-0.03318
16	58	75.21	0.062172	0.00185	0.341882	-0.043064
17	1	0.01	0.102197	0.003038	0.343069	0.055494
17	2	1.01	0.111989	0.003333	0.343364	0.05824
17	3	2.01	0.021649	0.000645	0.340676	0.025522
17	4	3.01	0.019099	0.000569	0.3406	0.023951
17	5	4.01	0.016826	0.000501	0.340532	0.022541
17	6	5.01	0.031696	0.000944	0.340975	0.030906
17	6	6.01	0.045248	0.001373	0.341404	0.037503
17	6	7.01	0.060808	0.001841	0.341873	0.043746
17	7	7.91	0.07526	0.00224	0.342271	0.048599
17	8	8.91	0.025203	0.00075	0.340782	0.027973
17	9	9.91	0.038677	0.001152	0.341183	0.034329
17	10	10.91	0.003078	9.2e-05	0.340123	0.009681
17	11	11.91	0.003346	0.0001	0.340131	0.010226
17	11	12.91	0.000308	9e-06	0.340041	0.003172
17	12	13.91	0.000469	1.4e-05	0.340045	-0.003899
17	13	14.91	0.026945	0.000802	0.340834	0.029611
17	14	15.81	0.00587	0.000175	0.340206	0.013662
17	15	16.81	0.006953	0.000207	0.340238	0.014851
17	16	17.81	0.038893	0.001158	0.34119	0.035092
17	17	18.81	0.005131	0.000153	0.340184	0.012721
17	18	19.81	0.035491	0.001058	0.341089	0.033527
17	19	20.81	0.000772	2.3e-05	0.340054	0.004995
17	20	21.81	0.025363	0.000756	0.340787	0.028539
17	21	22.81	0.000261	8e-06	0.340039	-0.002884
17	22	23.81	0.018001	0.000536	0.340567	-0.023916
17	22	24.81	0.01071	0.000324	0.340355	-0.018554
17	22	25.81	0.005203	0.000157	0.340188	-0.012916
17	23	26.71	0.001913	5.7e-05	0.340088	-0.007778
17	24	27.71	3.1e-05	1e-06	0.340032	-0.000975
17	25	28.71	0.000411	1.2e-05	0.340044	-0.003538
17	26	29.71	0.007085	0.000211	0.340242	0.014568
17	27	30.71	0.002252	6.7e-05	0.340098	0.008199
17	28	31.71	0.002106	6.3e-05	0.340094	0.007879
17	29	32.71	0.010169	0.000303	0.340334	0.017414
17	29	33.71	0.00882	0.000272	0.340304	0.016518
17	30	34.71	0.00722	0.000215	0.340246	0.014691
17	31	35.61	0.031875	0.00095	0.340981	0.030666
17	32	36.61	0.100913	0.003002	0.343033	0.054467
17	32	37.61	0.116604	0.003594	0.343625	0.059977
17	33	38.61	0.12461	0.003704	0.343735	0.061378
17	34	39.61	0.05594	0.001665	0.341696	0.041649
17	34	40.61	0.065839	0.002011	0.342042	0.045602
17	35	41.61	0.07332	0.002181	0.342212	0.047399
17	35	42.61	0.078783	0.002391	0.342423	0.049331
17	35	43.61	0.083659	0.002552	0.342584	0.050709
17	35	44.61	0.087851	0.002658	0.342689	0.051533
17	36	45.51	0.090614	0.002694	0.342725	0.051728
17	37	46.51	0.056812	0.001691	0.341722	0.040987
18	1	0.01	0.11738	0.003489	0.34352	-0.059927
18	1	1.01	0.174964	0.005359	0.34539	-0.073996
18	1	2.01	0.23968	0.007309	0.347341	-0.086308
18	2	3.01	0.307643	0.009107	0.349138	-0.096396
18	2	4.01	0.393448	0.011879	0.35191	-0.110284
18	3	5.01	0.474622	0.013993	0.354024	-0.120121
18	4	5.91	0.561811	0.016537	0.356569	-0.130168
18	5	6.91	0.387829	0.011457	0.351488	-0.109486
18	6	7.91	0.298422	0.008832	0.348863	-0.095652
18	6	8.91	0.359631	0.010716	0.350747	-0.105985
18	7	9.91	0.422056	0.012458	0.35249	-0.115051
18	8	10.91	0.32517	0.009619	0.34965	-0.102277
18	9	11.91	0.407017	0.012018	0.352049	-0.116228
18	10	12.91	0.331029	0.009794	0.349826	-0.105038
18	11	13.91	0.207564	0.006159	0.34619	-0.083086
18	11	14.91	0.225004	0.006942	0.346973	-0.088622
18	11	15.91	0.235674	0.007251	0.347283	-0.091202
18	12	16.81	0.23776	0.007047	0.347078	-0.090655
18	13	17.81	0.169348	0.005026	0.345057	-0.076909
18	14	18.81	0.174835	0.005193	0.345224	-0.079133
18	15	19.81	0.157005	0.005179	0.271858	0.07251
18	16	20.81	0.157661	0.005202	0.271881	0.072668
18	17	21.81	0.226058	0.007456	0.274135	0.086728
18	18	22.81	0.39202	0.012869	0.279548	0.113264
18	19	23.81	0.283374	0.009324	0.276002	0.095839
18	20	24.81	0.213066	0.00702	0.273699	0.083424
18	21	25.71	0.197629	0.006514	0.273193	0.080393
18	22	26.71	0.201939	0.006667	0.273346	0.081335
18	23	27.07	0.367587	0.012069	0.278748	0.109698
18	24	28.02	0.392362	0.012892	0.279571	0.113636
18	24	29.02	0.540864	0.018705	0.285384	0.136298
